# Supplementary material for: Maternal probiotic supplementation protects against PBDE-induced developmental, behavior and metabolic reprogramming in a sexually dimorphic manner: Role of gut microbiome
Source: Arch Toxicol. Author manuscript; Available in PMC 2025 Jun 3. (PMC11748483; doi:10.1007/s00204-024-03882-4)
Supplement: Supplementary Data 2 [file NIHMS2043947-supplement-Supplementary_Data_2.xlsx]

## Sheet: permanova-pairwise-unweighted
Group 1	Group 2	Sample size	Permutations	pseudo-F	p-value	q-value
Female22LD	Female22LDLR	11	999	1.25383	0.21	0.235514
Female22LD	Female22OD	11	999	1.08598	0.393	0.421071
Female22LD	Female22ODLR	10	999	0.999327	0.439	0.454138
Female22LD	Female30LD	18	999	1.82977	0.068	0.0916854
Female22LD	Female30LDLR	10	999	1.67496	0.062	0.0865116
Female22LD	Female30OD	13	999	2.20724	0.017	0.03
Female22LD	Female30ODLR	14	999	1.97702	0.028	0.0451948
Female22LD	Male22LD	12	999	1.0237	0.443	0.454359
Female22LD	Male22LDLR	14	999	1.45995	0.114	0.138182
Female22LD	Male22OD	11	999	1.51943	0.079	0.105333
Female22LD	Male22ODLR	10	999	1.03986	0.42	0.446018
Female22LD	Male30LD	13	999	1.81956	0.031	0.0470886
Female22LD	Male30LDLR	15	999	2.45476	0.004	0.00979592
Female22LD	Male30OD	15	999	3.11111	0.001	0.00545455
Female22LD	Male30ODLR	13	999	1.62035	0.081	0.106813
Female22LDLR	Female22OD	12	999	0.98535	0.438	0.454138
Female22LDLR	Female22ODLR	11	999	1.19404	0.237	0.263333
Female22LDLR	Female30LD	19	999	2.23403	0.02	0.0328767
Female22LDLR	Female30LDLR	11	999	1.70134	0.016	0.0286567
Female22LDLR	Female30OD	14	999	2.89949	0.001	0.00545455
Female22LDLR	Female30ODLR	15	999	2.52941	0.001	0.00545455
Female22LDLR	Male22LD	13	999	1.60759	0.039	0.0557143
Female22LDLR	Male22LDLR	15	999	0.934238	0.509	0.517627
Female22LDLR	Male22OD	12	999	1.52604	0.064	0.0872727
Female22LDLR	Male22ODLR	11	999	1.40693	0.102	0.128842
Female22LDLR	Male30LD	14	999	2.09095	0.002	0.00727273
Female22LDLR	Male30LDLR	16	999	2.43243	0.003	0.00837209
Female22LDLR	Male30OD	16	999	3.29682	0.001	0.00545455
Female22LDLR	Male30ODLR	14	999	1.68751	0.006	0.0130909
Female22OD	Female22ODLR	11	999	1.03731	0.393	0.421071
Female22OD	Female30LD	19	999	2.1309	0.029	0.0451948
Female22OD	Female30LDLR	11	999	1.83229	0.004	0.00979592
Female22OD	Female30OD	14	999	2.72449	0.003	0.00837209
Female22OD	Female30ODLR	15	999	2.64827	0.003	0.00837209
Female22OD	Male22LD	13	999	1.20952	0.248	0.273028
Female22OD	Male22LDLR	15	999	1.57623	0.029	0.0451948
Female22OD	Male22OD	12	999	0.731033	0.812	0.818824
Female22OD	Male22ODLR	11	999	1.23315	0.199	0.225283
Female22OD	Male30LD	14	999	2.12984	0.003	0.00837209
Female22OD	Male30LDLR	16	999	2.54024	0.001	0.00545455
Female22OD	Male30OD	16	999	2.67859	0.003	0.00837209
Female22OD	Male30ODLR	14	999	1.78721	0.015	0.0272727
Female22ODLR	Female30LD	18	999	2.51638	0.008	0.0168421
Female22ODLR	Female30LDLR	10	999	2.56713	0.006	0.0130909
Female22ODLR	Female30OD	13	999	3.64012	0.002	0.00727273
Female22ODLR	Female30ODLR	14	999	1.83243	0.01	0.02
Female22ODLR	Male22LD	12	999	1.43369	0.094	0.122609
Female22ODLR	Male22LDLR	14	999	2.02408	0.004	0.00979592
Female22ODLR	Male22OD	11	999	1.26875	0.161	0.185769
Female22ODLR	Male22ODLR	10	999	0.492359	0.978	0.978
Female22ODLR	Male30LD	13	999	2.82018	0.004	0.00979592
Female22ODLR	Male30LDLR	15	999	2.8605	0.001	0.00545455
Female22ODLR	Male30OD	15	999	3.24995	0.001	0.00545455
Female22ODLR	Male30ODLR	13	999	1.37079	0.153	0.18
Female30LD	Female30LDLR	18	999	1.54414	0.104	0.13
Female30LD	Female30OD	21	999	1.46157	0.143	0.169901
Female30LD	Female30ODLR	22	999	2.79243	0.003	0.00837209
Female30LD	Male22LD	20	999	2.11811	0.038	0.0556098
Female30LD	Male22LDLR	22	999	3.52093	0.002	0.00727273
Female30LD	Male22OD	19	999	2.2988	0.02	0.0328767
Female30LD	Male22ODLR	18	999	2.09379	0.032	0.048
Female30LD	Male30LD	21	999	1.74844	0.064	0.0872727
Female30LD	Male30LDLR	23	999	2.01478	0.013	0.024
Female30LD	Male30OD	23	999	1.59007	0.099	0.126383
Female30LD	Male30ODLR	21	999	1.38047	0.161	0.185769
Female30LDLR	Female30OD	13	999	1.57529	0.029	0.0451948
Female30LDLR	Female30ODLR	14	999	2.67523	0.002	0.00727273
Female30LDLR	Male22LD	12	999	2.06924	0.009	0.0186207
Female30LDLR	Male22LDLR	14	999	1.94908	0.02	0.0328767
Female30LDLR	Male22OD	11	999	2.09414	0.011	0.0209524
Female30LDLR	Male22ODLR	10	999	2.0311	0.006	0.0130909
Female30LDLR	Male30LD	13	999	1.75471	0.018	0.0308571
Female30LDLR	Male30LDLR	15	999	1.42385	0.128	0.1536
Female30LDLR	Male30OD	15	999	2.50479	0.005	0.0115385
Female30LDLR	Male30ODLR	13	999	1.80392	0.018	0.0308571
Female30OD	Female30ODLR	17	999	3.25707	0.001	0.00545455
Female30OD	Male22LD	15	999	2.77437	0.001	0.00545455
Female30OD	Male22LDLR	17	999	4.14065	0.001	0.00545455
Female30OD	Male22OD	14	999	3.65306	0.002	0.00727273
Female30OD	Male22ODLR	13	999	3.25639	0.001	0.00545455
Female30OD	Male30LD	16	999	1.32919	0.107	0.132371
Female30OD	Male30LDLR	18	999	3.01313	0.002	0.00727273
Female30OD	Male30OD	18	999	2.47865	0.004	0.00979592
Female30OD	Male30ODLR	16	999	2.24278	0.01	0.02
Female30ODLR	Male22LD	16	999	2.85303	0.001	0.00545455
Female30ODLR	Male22LDLR	18	999	3.86703	0.001	0.00545455
Female30ODLR	Male22OD	15	999	3.38637	0.001	0.00545455
Female30ODLR	Male22ODLR	14	999	1.84515	0.011	0.0209524
Female30ODLR	Male30LD	17	999	3.35147	0.001	0.00545455
Female30ODLR	Male30LDLR	19	999	3.97103	0.001	0.00545455
Female30ODLR	Male30OD	19	999	4.61959	0.001	0.00545455
Female30ODLR	Male30ODLR	17	999	1.10805	0.323	0.352364
Male22LD	Male22LDLR	16	999	1.95734	0.002	0.00727273
Male22LD	Male22OD	13	999	1.44507	0.113	0.138182
Male22LD	Male22ODLR	12	999	1.48546	0.099	0.126383
Male22LD	Male30LD	15	999	1.87606	0.013	0.024
Male22LD	Male30LDLR	17	999	2.93078	0.001	0.00545455
Male22LD	Male30OD	17	999	3.44954	0.001	0.00545455
Male22LD	Male30ODLR	15	999	2.08857	0.004	0.00979592
Male22LDLR	Male22OD	15	999	1.67786	0.03	0.0461538
Male22LDLR	Male22ODLR	14	999	1.59785	0.039	0.0557143
Male22LDLR	Male30LD	17	999	2.60345	0.003	0.00837209
Male22LDLR	Male30LDLR	19	999	3.23387	0.001	0.00545455
Male22LDLR	Male30OD	19	999	4.51046	0.001	0.00545455
Male22LDLR	Male30ODLR	17	999	2.82422	0.001	0.00545455
Male22OD	Male22ODLR	11	999	1.02922	0.425	0.447368
Male22OD	Male30LD	14	999	2.61918	0.002	0.00727273
Male22OD	Male30LDLR	16	999	2.20693	0.011	0.0209524
Male22OD	Male30OD	16	999	2.64576	0.008	0.0168421
Male22OD	Male30ODLR	14	999	2.24926	0.003	0.00837209
Male22ODLR	Male30LD	13	999	2.16765	0.002	0.00727273
Male22ODLR	Male30LDLR	15	999	2.50664	0.003	0.00837209
Male22ODLR	Male30OD	15	999	2.69899	0.002	0.00727273
Male22ODLR	Male30ODLR	13	999	1.26701	0.174	0.198857
Male30LD	Male30LDLR	18	999	1.84256	0.035	0.0518519
Male30LD	Male30OD	18	999	2.19955	0.005	0.0115385
Male30LD	Male30ODLR	16	999	2.27795	0.002	0.00727273
Male30LDLR	Male30OD	20	999	1.63857	0.044	0.0621176
Male30LDLR	Male30ODLR	18	999	2.28667	0.005	0.0115385
Male30OD	Male30ODLR	18	999	2.81748	0.003	0.00837209
