# Supplementary material for: Maternal probiotic supplementation protects against PBDE-induced developmental, behavior and metabolic reprogramming in a sexually dimorphic manner: Role of gut microbiome
Source: Arch Toxicol. Author manuscript; Available in PMC 2025 Jun 3. (PMC11748483; doi:10.1007/s00204-024-03882-4)
Supplement: Supplementary Data 4 [file NIHMS2043947-supplement-Supplementary_Data_4.xlsx]

## Sheet: mannwhitney_pvalue_male_22_genu
	o__Clostridiales;f__Ruminococcaceae:g__Oscillospira	o__Clostridiales;__:__	o__Clostridiales;f__Ruminococcaceae:g__Ruminococcus	o__Bacteroidales;f__S24-7:g__	o__Desulfovibrionales;f__Desulfovibrionaceae:g__	o__Clostridiales;f__Lachnospiraceae:g__	o__YS2;f__:g__	o__Clostridiales;f__Lachnospiraceae:__	o__RF39;f__:g__	o__Bacteroidales;f__Rikenellaceae:g__AF12	o__Clostridiales;f__[Mogibacteriaceae]:g__	o__Erysipelotrichales;f__Erysipelotrichaceae:g__Allobaculum	o__Clostridiales;f__:g__	o__Coriobacteriales;f__Coriobacteriaceae:g__Adlercreutzia	o__Bacteroidales;f__Rikenellaceae:g__	o__Mycoplasmatales;f__Mycoplasmataceae:g__	o__Campylobacterales;f__Helicobacteraceae:g__Flexispira	o__Lactobacillales;f__Lactobacillaceae:g__Lactobacillus	o__Bacteroidales;f__Porphyromonadaceae:g__Parabacteroides	o__Clostridiales;f__Ruminococcaceae:__	o__Bacteroidales;f__[Odoribacteraceae]:g__Odoribacter	o__Sphingobacteriales;__:__	o__Erysipelotrichales;f__Erysipelotrichaceae:g__	o__Clostridiales;f__Ruminococcaceae:g__	o__Clostridiales;f__Peptococcaceae:g__	o__Clostridiales;f__Lachnospiraceae:g__Coprococcus	o__RF32;f__:g__	o__Desulfovibrionales;f__Desulfovibrionaceae:g__Bilophila	o__Clostridiales;f__Lachnospiraceae:g__[Ruminococcus]	o__Clostridiales;f__Lachnospiraceae:g__Dorea	o__Deferribacterales;f__Deferribacteraceae:g__Mucispirillum	o__Coriobacteriales;f__Coriobacteriaceae:g__	o__Bacteroidales;f__Bacteroidaceae:g__Bacteroides	o__Chlamydiales;f__Chlamydiaceae:g__Chlamydia	o__Clostridiales;f__Ruminococcaceae:g__Butyricicoccus	o__Bacteroidales;f__[Paraprevotellaceae]:g__[Prevotella]	o__Enterobacteriales;f__Enterobacteriaceae:__	o__Burkholderiales;f__Alcaligenaceae:g__Sutterella	o__Erysipelotrichales;f__Erysipelotrichaceae:g__Coprobacillus	o__Desulfovibrionales;f__Desulfovibrionaceae:g__Desulfovibrio	o__Erysipelotrichales;f__Erysipelotrichaceae:g__Clostridium	o__Campylobacterales;f__Helicobacteraceae:g__Helicobacter	o__Clostridiales;f__Dehalobacteriaceae:g__Dehalobacterium	o__Bacillales;f__Bacillaceae:g__Geobacillus	o__Pasteurellales;f__Pasteurellaceae:g__Aggregatibacter	o__Clostridiales;f__Lachnospiraceae:g__Roseburia	o__Anaeroplasmatales;f__Anaeroplasmataceae:g__Anaeroplasma	o__CW040;f__F16:g__	o__Lactobacillales;f__Aerococcaceae:g__Aerococcus
OD_LD	0.5338	0.180653	0.730769	0.234266	1	0.365967	0.938106	0.034965	0.114618	0.445221	0.699188	0.354539	0.5338	0.80698	0.445221	0.5338	0.625092	0.835664	0.00815851	0.615126	0.0221445	NaN	0.598941	0.32871	0.140113	0.945221	0.00736385	0.139854	0.667806	0.21159	0.774796	NaN	0.628205	0.45246	0.35045	0.445221	NaN	0.697827	0.909583	0.935091	0.846796	NaN	0.0522248	NaN	0.21159	0.440401	0.663865	0.354539	NaN
LD_LDLR	0.680594	0.407867	0.469755	0.407867	0.0115385	0.757692	0.365721	1	0.0504258	0.0417832	0.606699	0.231652	0.606469	0.126101	0.173776	0.00524476	0.761068	0.918182	0.141608	0.026114	0.0164336	NaN	1	0.202675	0.00463514	0.21049	0.606699	0.231652	0.680594	0.897597	0.0164336	NaN	0.536014	0.0535488	0.633589	0.0164336	0.449692	0.549994	0.330345	0.365721	0.351512	NaN	0.519149	NaN	0.117783	0.3135	0.00795207	NaN	0.449692
OD_ODLR	0.246753	0.177489	0.930736	0.662338	0.177489	0.536797	1	0.0822511	0.925558	0.428571	0.352972	0.892295	1	1	0.246753	0.177489	0.244817	0.0519481	0.234267	1	0.0995755	NaN	0.273502	0.485903	0.465209	0.428571	0.647329	0.222994	0.177489	NaN	0.926596	NaN	0.329004	0.842187	0.518992	0.792208	NaN	0.388861	1	0.915796	0.341314	NaN	0.352972	NaN	0.13638	NaN	0.262193	0.465209	NaN
OD_LDLR	0.327672	0.0663337	0.327672	0.388412	0.035964	0.528671	0.494453	0.113487	0.952587	0.181019	0.405487	1	0.863936	0.27346	1	0.272128	0.898285	0.455944	0.181019	0.181019	0.688911	NaN	0.760907	0.0818241	0.276303	0.345348	0.00518861	0.820524	0.863936	0.152117	0.144655	NaN	0.775624	0.15076	0.214281	0.388412	0.496242	0.419396	0.705342	0.406042	0.765087	NaN	0.0965614	NaN	NaN	NaN	0.0255744	0.276303	0.496242
[truncated: 22 more columns]

## Sheet: mannwhitney_pvalue_male_30_genu
	o__Clostridiales;f__Ruminococcaceae:g__Oscillospira	o__Clostridiales;__:__	o__Clostridiales;f__Ruminococcaceae:g__Ruminococcus	o__Bacteroidales;f__S24-7:g__	o__Desulfovibrionales;f__Desulfovibrionaceae:g__	o__Clostridiales;f__Lachnospiraceae:g__	o__YS2;f__:g__	o__Clostridiales;f__Lachnospiraceae:__	o__RF39;f__:g__	o__Bacteroidales;f__Rikenellaceae:g__AF12	o__Clostridiales;f__[Mogibacteriaceae]:g__	o__Erysipelotrichales;f__Erysipelotrichaceae:g__Allobaculum	o__Clostridiales;f__:g__	o__Coriobacteriales;f__Coriobacteriaceae:g__Adlercreutzia	o__Bacteroidales;f__Rikenellaceae:g__	o__Mycoplasmatales;f__Mycoplasmataceae:g__	o__Campylobacterales;f__Helicobacteraceae:g__Flexispira	o__Lactobacillales;f__Lactobacillaceae:g__Lactobacillus	o__Bacteroidales;f__Porphyromonadaceae:g__Parabacteroides	o__Clostridiales;f__Ruminococcaceae:__	o__Bacteroidales;f__[Odoribacteraceae]:g__Odoribacter	o__Sphingobacteriales;__:__	o__Erysipelotrichales;f__Erysipelotrichaceae:g__	o__Clostridiales;f__Ruminococcaceae:g__	o__Clostridiales;f__Peptococcaceae:g__	o__Clostridiales;f__Lachnospiraceae:g__Coprococcus	o__RF32;f__:g__	o__Desulfovibrionales;f__Desulfovibrionaceae:g__Bilophila	o__Clostridiales;f__Lachnospiraceae:g__[Ruminococcus]	o__Clostridiales;f__Lachnospiraceae:g__Dorea	o__Deferribacterales;f__Deferribacteraceae:g__Mucispirillum	o__Coriobacteriales;f__Coriobacteriaceae:g__	o__Bacteroidales;f__Bacteroidaceae:g__Bacteroides	o__Chlamydiales;f__Chlamydiaceae:g__Chlamydia	o__Clostridiales;f__Ruminococcaceae:g__Butyricicoccus	o__Bacteroidales;f__[Paraprevotellaceae]:g__[Prevotella]	o__Enterobacteriales;f__Enterobacteriaceae:__	o__Burkholderiales;f__Alcaligenaceae:g__Sutterella	o__Erysipelotrichales;f__Erysipelotrichaceae:g__Coprobacillus	o__Desulfovibrionales;f__Desulfovibrionaceae:g__Desulfovibrio	o__Erysipelotrichales;f__Erysipelotrichaceae:g__Clostridium	o__Campylobacterales;f__Helicobacteraceae:g__Helicobacter	o__Clostridiales;f__Dehalobacteriaceae:g__Dehalobacterium	o__Bacillales;f__Bacillaceae:g__Geobacillus	o__Pasteurellales;f__Pasteurellaceae:g__Aggregatibacter	o__Clostridiales;f__Lachnospiraceae:g__Roseburia	o__Anaeroplasmatales;f__Anaeroplasmataceae:g__Anaeroplasma	o__CW040;f__F16:g__	o__Lactobacillales;f__Aerococcaceae:g__Aerococcus
OD_LD	0.225482	0.0545272	0.964491	0.828557	0.761826	0.633438	0.237719	1	0.791331	0.34985	0.143204	0.222376	0.0830041	0.457005	0.101102	0.0831391	0.823854	0.408245	0.00662649	0.229367	0.0508856	0.433848	0.239386	0.922294	0.837459	0.0249194	0.427343	0.374024	0.205146	0.632173	0.761826	0.222376	0.00438777	0.0364472	0.153078	0.121989	NaN	0.0266466	0.560512	0.870756	0.115771	0.538268	0.141203	0.314305	0.433848	0.433848	0.722145	NaN	NaN
LD_LDLR	0.421495	0.408245	0.592037	0.761826	0.89675	0.696467	0.73242	0.89675	0.0566559	0.964491	0.672054	0.222376	0.514786	0.818992	0.633438	0.00290051	0.0912068	0.696467	0.0249194	0.00468124	0.192963	NaN	0.614647	0.272216	0.632173	0.0573625	0.491507	0.778618	0.592037	1	0.696467	NaN	0.633438	0.955163	0.102996	0.633438	NaN	0.101102	0.245147	0.314305	0.222376	0.122194	0.274997	0.314305	NaN	NaN	0.624346	NaN	NaN
OD_ODLR	0.0109134	0.011655	0.823854	0.828557	0.761826	0.14571	0.41975	0.101102	0.0698345	0.0995228	0.870756	0.222376	0.0454776	0.812416	0.0266466	0.00044562	0.301832	0.459756	0.00662649	1	0.00215407	0.433848	0.0516613	0.168875	0.669387	0.14956	0.159842	0.870756	0.492382	0.222376	0.101102	0.632173	9.14119e-05	0.893425	0.0297922	0.0111636	NaN	0.408245	0.560512	0.870756	0.0641664	0.433848	0.959699	NaN	0.433848	0.870756	0.823854	NaN	NaN
OD_LDLR	0.511496	0.247451	0.848981	0.528849	0.705351	0.435872	0.375955	0.578742	0.0212264	0.382878	0.234266	1	0.0888529	0.250488	0.630529	0.00577698	0.57017	0.247451	0.211606	0.137838	0.300986	0.36812	0.562405	0.0934351	0.871151	0.772115	0.765227	0.234266	0.532105	0.670405	0.481251	0.168078	0.0146896	0.0432856	0.670405	0.684211	NaN	0.630529	0.481845	0.36812	0.728051	0.36812	0.965972	NaN	0.36812	0.36812	0.161341	NaN	NaN
[truncated: 22 more columns]

## Sheet: mannwhitney_pvalue_female_22_ge
	o__Clostridiales;f__Ruminococcaceae:g__Oscillospira	o__Clostridiales;__:__	o__Clostridiales;f__Ruminococcaceae:g__Ruminococcus	o__Bacteroidales;f__S24-7:g__	o__Desulfovibrionales;f__Desulfovibrionaceae:g__	o__Clostridiales;f__Lachnospiraceae:g__	o__YS2;f__:g__	o__Clostridiales;f__Lachnospiraceae:__	o__RF39;f__:g__	o__Bacteroidales;f__Rikenellaceae:g__AF12	o__Clostridiales;f__[Mogibacteriaceae]:g__	o__Erysipelotrichales;f__Erysipelotrichaceae:g__Allobaculum	o__Clostridiales;f__:g__	o__Coriobacteriales;f__Coriobacteriaceae:g__Adlercreutzia	o__Bacteroidales;f__Rikenellaceae:g__	o__Mycoplasmatales;f__Mycoplasmataceae:g__	o__Campylobacterales;f__Helicobacteraceae:g__Flexispira	o__Lactobacillales;f__Lactobacillaceae:g__Lactobacillus	o__Bacteroidales;f__Porphyromonadaceae:g__Parabacteroides	o__Clostridiales;f__Ruminococcaceae:__	o__Bacteroidales;f__[Odoribacteraceae]:g__Odoribacter	o__Erysipelotrichales;f__Erysipelotrichaceae:g__	o__Clostridiales;f__Ruminococcaceae:g__	o__Clostridiales;f__Peptococcaceae:g__	o__HA64;f__:g__	o__Clostridiales;f__Lachnospiraceae:g__Coprococcus	o__RF32;f__:g__	o__Desulfovibrionales;f__Desulfovibrionaceae:g__Bilophila	o__Clostridiales;f__Lachnospiraceae:g__[Ruminococcus]	o__Clostridiales;f__Lachnospiraceae:g__Dorea	o__Deferribacterales;f__Deferribacteraceae:g__Mucispirillum	o__Coriobacteriales;f__Coriobacteriaceae:g__	o__Bacteroidales;f__Bacteroidaceae:g__Bacteroides	o__Pasteurellales;f__Pasteurellaceae:__	o__Chlamydiales;f__Chlamydiaceae:g__Chlamydia	o__Clostridiales;f__Ruminococcaceae:g__Butyricicoccus	o__Bacteroidales;f__[Paraprevotellaceae]:g__[Prevotella]	o__Enterobacteriales;f__Enterobacteriaceae:__	o__Burkholderiales;f__Alcaligenaceae:g__Sutterella	o__Erysipelotrichales;f__Erysipelotrichaceae:g__Coprobacillus	o__Desulfovibrionales;f__Desulfovibrionaceae:g__Desulfovibrio	o__Erysipelotrichales;f__Erysipelotrichaceae:g__Clostridium	o__Campylobacterales;f__Helicobacteraceae:g__Helicobacter	o__Clostridiales;f__Dehalobacteriaceae:g__Dehalobacterium	o__Pasteurellales;f__Pasteurellaceae:g__Aggregatibacter	o__Clostridiales;f__Lachnospiraceae:g__Roseburia	o__Anaeroplasmatales;f__Anaeroplasmataceae:g__Anaeroplasma	o__CW040;f__F16:g__	o__Clostridiales;f__Clostridiaceae:g__Clostridium
OD_LD	0.0546812	0.930736	0.0822511	0.428571	0.792208	0.930736	0.13638	0.125541	0.400394	0.521869	0.907569	0.222994	0.662338	NaN	0.177489	0.017316	0.597048	0.428571	0.304049	0.779243	0.177489	0.727603	0.920703	0.19562	NaN	0.310863	0.459233	NaN	0.792208	0.465209	0.0212669	0.465209	0.662338	NaN	0.632142	0.751099	0.428571	0.465209	0.925558	0.222994	0.502731	0.907569	NaN	0.907569	1	0.36131	0.407016	NaN	NaN
LD_LDLR	0.234267	0.930736	0.329004	0.792208	0.246753	0.662338	1	0.246753	0.925558	0.16993	0.892295	NaN	0.536797	NaN	0.246753	0.0546812	0.842187	0.792208	0.773938	0.513081	0.017316	0.56156	0.923725	0.048406	0.465209	0.119846	1	NaN	1	0.222994	0.0530274	NaN	0.428571	NaN	0.751099	0.292263	0.536797	NaN	0.645055	NaN	0.169289	0.907569	NaN	0.597048	0.36131	0.36131	1	NaN	0.465209
OD_ODLR	0.246753	0.792208	0.428571	0.662338	0.0822511	0.536797	0.36131	1	0.502731	1	0.222994	0.222994	0.792208	NaN	0.536797	1	0.222994	0.792208	0.927099	0.923725	0.017316	0.222994	0.56156	0.907569	NaN	0.272229	0.459233	NaN	0.125541	0.465209	0.792208	0.465209	0.125541	NaN	0.640374	0.19562	0.329004	0.892295	0.502731	0.222994	1	0.915796	NaN	0.597048	1	NaN	0.292263	NaN	NaN
OD_LDLR	0.393939	0.818182	0.0151515	0.393939	0.393939	0.818182	0.175734	0.699134	0.369976	0.24026	0.46195	0.175734	0.937229	NaN	0.179654	0.808866	0.421671	0.937229	0.454958	0.463245	0.025974	0.924102	1	0.175734	0.404657	0.818182	0.445976	NaN	0.937229	0.46195	0.818182	0.404657	0.132035	NaN	0.441788	0.104415	0.0930736	0.404657	0.686838	0.175734	0.340754	0.775029	NaN	0.531995	0.404657	NaN	0.375117	NaN	0.404657
[truncated: 4 more columns]

## Sheet: mannwhitney_pvalue_female_30_ge
	o__Clostridiales;f__Ruminococcaceae:g__Oscillospira	o__Clostridiales;__:__	o__Clostridiales;f__Ruminococcaceae:g__Ruminococcus	o__Bacteroidales;f__S24-7:g__	o__Desulfovibrionales;f__Desulfovibrionaceae:g__	o__Clostridiales;f__Lachnospiraceae:g__	o__YS2;f__:g__	o__Clostridiales;f__Lachnospiraceae:__	o__RF39;f__:g__	o__Bacteroidales;f__Rikenellaceae:g__AF12	o__Clostridiales;f__[Mogibacteriaceae]:g__	o__Erysipelotrichales;f__Erysipelotrichaceae:g__Allobaculum	o__Clostridiales;f__:g__	o__Coriobacteriales;f__Coriobacteriaceae:g__Adlercreutzia	o__Bacteroidales;f__Rikenellaceae:g__	o__Mycoplasmatales;f__Mycoplasmataceae:g__	o__Campylobacterales;f__Helicobacteraceae:g__Flexispira	o__Lactobacillales;f__Lactobacillaceae:g__Lactobacillus	o__Bacteroidales;f__Porphyromonadaceae:g__Parabacteroides	o__Clostridiales;f__Ruminococcaceae:__	o__Bacteroidales;f__[Odoribacteraceae]:g__Odoribacter	o__Erysipelotrichales;f__Erysipelotrichaceae:g__	o__Clostridiales;f__Ruminococcaceae:g__	o__Clostridiales;f__Peptococcaceae:g__	o__HA64;f__:g__	o__Clostridiales;f__Lachnospiraceae:g__Coprococcus	o__RF32;f__:g__	o__Desulfovibrionales;f__Desulfovibrionaceae:g__Bilophila	o__Clostridiales;f__Lachnospiraceae:g__[Ruminococcus]	o__Clostridiales;f__Lachnospiraceae:g__Dorea	o__Deferribacterales;f__Deferribacteraceae:g__Mucispirillum	o__Coriobacteriales;f__Coriobacteriaceae:g__	o__Bacteroidales;f__Bacteroidaceae:g__Bacteroides	o__Pasteurellales;f__Pasteurellaceae:__	o__Chlamydiales;f__Chlamydiaceae:g__Chlamydia	o__Clostridiales;f__Ruminococcaceae:g__Butyricicoccus	o__Bacteroidales;f__[Paraprevotellaceae]:g__[Prevotella]	o__Enterobacteriales;f__Enterobacteriaceae:__	o__Burkholderiales;f__Alcaligenaceae:g__Sutterella	o__Erysipelotrichales;f__Erysipelotrichaceae:g__Coprobacillus	o__Desulfovibrionales;f__Desulfovibrionaceae:g__Desulfovibrio	o__Erysipelotrichales;f__Erysipelotrichaceae:g__Clostridium	o__Campylobacterales;f__Helicobacteraceae:g__Helicobacter	o__Clostridiales;f__Dehalobacteriaceae:g__Dehalobacterium	o__Pasteurellales;f__Pasteurellaceae:g__Aggregatibacter	o__Clostridiales;f__Lachnospiraceae:g__Roseburia	o__Anaeroplasmatales;f__Anaeroplasmataceae:g__Anaeroplasma	o__CW040;f__F16:g__	o__Clostridiales;f__Clostridiaceae:g__Clostridium
OD_LD	0.586537	0.210261	0.15735	0.413671	0.0883623	0.0890461	0.0328897	0.0756315	0.0456523	0.275777	0.481165	0.722403	0.750101	0.403405	0.915534	0.204437	0.537646	0.161394	0.506116	0.488618	0.856142	0.969919	0.340472	0.545872	0.492457	0.167719	0.492457	0.41145	0.968801	0.286538	0.117055	0.286538	0.85962	0.286538	0.635627	0.223498	0.0741087	NaN	0.645201	0.966947	1	0.678286	0.811984	0.252829	0.83121	0.286538	0.915534	0.286538	0.18805
LD_LDLR	0.960671	0.288749	0.137205	1	0.215506	0.335901	0.481804	0.429402	1	0.217652	0.217462	0.0951222	0.335901	0.197708	0.173436	0.277238	0.256722	0.246032	0.536003	0.842097	0.457397	0.611626	0.114191	0.369746	0.0148432	0.451438	0.0951222	0.527483	0.0842818	0.310069	0.0374528	1	0.702848	1	0.15511	0.760631	0.425539	NaN	0.566293	0.665114	0.871051	0.917848	0.416656	0.340172	0.619796	0.416656	0.288749	0.416656	0.134393
OD_ODLR	0.531416	0.962567	0.884954	0.23587	1	0.0464007	0.409395	0.605841	0.00296344	0.412259	0.359815	0.345779	0.888359	0.0060115	0.074455	0.0273961	0.529132	0.370383	0.360524	0.772694	0.000329083	0.799503	0.477026	0.778341	NaN	0.104048	0.197582	0.955106	0.454579	0.409395	0.210682	NaN	0.113945	NaN	0.480708	0.460708	0.0220491	0.409395	0.742986	0.794496	0.778341	0.611467	0.345779	0.032687	0.345779	NaN	0.015963	NaN	0.345779
OD_LDLR	0.825253	0.43512	0.606423	0.621601	0.724165	0.832945	0.0808927	0.621601	0.176162	1	0.589948	0.322224	0.523699	1	0.17094	0.018648	0.210874	0.832945	0.381435	0.304842	0.354312	1	0.0300251	0.93658	0.0228001	0.0903182	0.0808927	0.867445	0.0878148	0.0808927	0.621601	0.268382	0.284382	0.268382	0.0376969	0.414266	0.4636	NaN	1	1	0.867445	0.598172	0.527089	0.94133	0.527089	NaN	0.354312	NaN	0.527089
[truncated: 4 more columns]
