# Supplementary material for: Maternal probiotic supplementation protects against PBDE-induced developmental, behavior and metabolic reprogramming in a sexually dimorphic manner: Role of gut microbiome
Source: Arch Toxicol. Author manuscript; Available in PMC 2025 Jun 3. (PMC11748483; doi:10.1007/s00204-024-03882-4)
Supplement: Supplementary Data 3 [file NIHMS2043947-supplement-Supplementary_Data_3.xlsx]

## Sheet: Sheet 1
Row.names	o__Clostridiales;f__Ruminococcaceae:g__Oscillospira	o__Clostridiales;__:__	o__Clostridiales;f__Ruminococcaceae:g__Ruminococcus	o__Bacteroidales;f__S24-7:g__	o__Desulfovibrionales;f__Desulfovibrionaceae:g__	o__Clostridiales;f__Lachnospiraceae:g__	o__YS2;f__:g__	o__Clostridiales;f__Lachnospiraceae:__	o__RF39;f__:g__	o__Bacteroidales;f__Rikenellaceae:g__AF12	o__Clostridiales;f__[Mogibacteriaceae]:g__	o__Erysipelotrichales;f__Erysipelotrichaceae:g__Allobaculum	o__Clostridiales;f__:g__	o__Coriobacteriales;f__Coriobacteriaceae:g__Adlercreutzia	o__Bacteroidales;f__Rikenellaceae:g__	o__Mycoplasmatales;f__Mycoplasmataceae:g__	o__Campylobacterales;f__Helicobacteraceae:g__Flexispira	o__Lactobacillales;f__Lactobacillaceae:g__Lactobacillus	o__Bacteroidales;f__Porphyromonadaceae:g__Parabacteroides	o__Clostridiales;f__Ruminococcaceae:__	o__Bacteroidales;f__[Odoribacteraceae]:g__Odoribacter	o__Sphingobacteriales;__:__	o__Erysipelotrichales;f__Erysipelotrichaceae:g__	o__Clostridiales;f__Ruminococcaceae:g__	o__Clostridiales;f__Peptococcaceae:g__	o__HA64;f__:g__	o__Clostridiales;f__Lachnospiraceae:g__Coprococcus	o__RF32;f__:g__	o__Desulfovibrionales;f__Desulfovibrionaceae:g__Bilophila	o__Clostridiales;f__Lachnospiraceae:g__[Ruminococcus]	o__Clostridiales;f__Lachnospiraceae:g__Dorea	o__Deferribacterales;f__Deferribacteraceae:g__Mucispirillum	o__Coriobacteriales;f__Coriobacteriaceae:g__	o__Bacteroidales;f__Bacteroidaceae:g__Bacteroides	o__Pasteurellales;f__Pasteurellaceae:__	o__Chlamydiales;f__Chlamydiaceae:g__Chlamydia	o__Clostridiales;f__Ruminococcaceae:g__Butyricicoccus	o__Bacteroidales;f__[Paraprevotellaceae]:g__[Prevotella]	o__Enterobacteriales;f__Enterobacteriaceae:__	o__Burkholderiales;f__Alcaligenaceae:g__Sutterella	o__Erysipelotrichales;f__Erysipelotrichaceae:g__Coprobacillus	o__Desulfovibrionales;f__Desulfovibrionaceae:g__Desulfovibrio	o__Erysipelotrichales;f__Erysipelotrichaceae:g__Clostridium	o__Campylobacterales;f__Helicobacteraceae:g__Helicobacter	o__Clostridiales;f__Dehalobacteriaceae:g__Dehalobacterium	o__Bacillales;f__Bacillaceae:g__Geobacillus	o__Pasteurellales;f__Pasteurellaceae:g__Aggregatibacter	o__Clostridiales;f__Lachnospiraceae:g__Roseburia	o__Anaeroplasmatales;f__Anaeroplasmataceae:g__Anaeroplasma
115	0.00899775	0.043989	0.0109973	0.247938	0.00924769	0.0257436	0.00324919	0.0602349	0.0204949	0.00374906	0	0	0.0534866	0	0.0417396	0.0187453	0	0.0547363	0.00924769	0.00649838	0.00524869	0	0.00124969	0.00224944	0	0	0.0127468	0	0	0.0189953	0	0.00374906	0	0.027993	0	0	0	0.178705	0	0.00174956	0	0.00124969	0	0	0	0	0	0	0.011997
116	0.023083	0.105068	0.0249403	0.214646	0.0071637	0.124702	0	0.0742903	0.00132661	0.00424516	0	0	0.0684532	0	0.0100822	0.00742903	0	0.16052	0	0.00397984	0.00504112	0	0	0	0	0	0.01645	0	0	0.0127355	0	0.00530645	0	0.0132661	0	0	0	0.0204298	0	0.00504112	0.00106129	0.00106129	0	0	0.00132661	0	0	0	0
117	0.0172084	0.0690727	0.0157744	0.277008	0.0119503	0.0478011	0	0.0243786	0	0.00358509	0	0	0.0380019	0	0.0554493	0.00358509	0	0.0869981	0.0143403	0.00215105	0.00693117	0	0.000956023	0.0043021	0.00143403	0	0.0267686	0.000478011	0	0.0152964	0	0.00764818	0	0.0152964	0	0.00167304	0.00310707	0.0559273	0	0	0	0	0	0	0	0	0	0	0.0239006
118	0.0187091	0.114125	0.0252572	0.143124	0.0280636	0.0467727	0.0243218	0.0233863	0	0	0	0	0.0682881	0	0.0196445	0.00561272	0	0.00654818	0.0523854	0	0.00935454	0	0	0	0	0	0.00467727	0	0	0.0243218	0	0.00654818	0	0.070159	0	0.105706	0	0.0420954	0.00187091	0	0	0	0.00280636	0	0	0	0	0	0.00280636
119	0.00782361	0.0697013	0.00142248	0.213371	0.00462304	0.0611664	0	0.0359175	0.00320057	0.00604552	0	0	0.0483642	0	0.0291607	0.0323613	0.00497866	0.224395	0.00106686	0.00711238	0.00142248	0	0.00248933	0.00355619	0	0.000711238	0.0110242	0	0	0.0152916	0.00533428	0.00675676	0	0.0295164	0	0.00782361	0.00782361	0.0181366	0	0.00675676	0	0.00177809	0.00177809	0	0.00106686	0	0	0	0.014936
120	0.00922583	0.0274769	0.0132371	0.290814	0.00220618	0.0168472	0.00601685	0.019655	0.0499398	0.00822302	0.000802246	0	0.0112314	0	0.0693943	0.0052146	0	0.0174489	0.0361011	0	0.00561572	0	0.00140393	0.00240674	0	0	0.0306859	0.00722022	0	0.00461292	0	0.00601685	0	0.0507421	0	0.0106298	0	0.119936	0	0.00100281	0	0	0	0	0	0	0	0	0.00461292
121	0.0382361	0.126151	0.0231649	0.181691	0.0131175	0.0633547	0.0064192	0.0566564	0.00111638	0.00586101	0.00223277	0	0.029026	0	0.0228858	0.0111638	0	0.0273514	0.0159085	0.00530282	0.00753558	0	0	0.00362824	0	0	0.0245604	0	0	0.029026	0.00167457	0.0142339	0	0.0415853	0	0	0.00530282	0.00362824	0.000558191	0	0	0	0	0	0.00111638	0	0	0	0.00976835
122	0.033661	0.151326	0.00387251	0.0902592	0.0175752	0.20137	0.00059577	0.036342	0.00178731	0.018171	0	0	0.0711945	0.000893655	0.0351504	0.00625559	0	0.0509383	0.0020852	0.00923444	0.0122133	0	0	0.00476616	0	0	0.0151921	0	0	0.020852	0	0.00893655	0	0.0166816	0	0	0.0178731	0.0357462	0	0.00119154	0.00059577	0.00387251	0	0	0.00178731	0	0	0	0.020852
123	0.0292734	0.101411	0.0130685	0.263461	0.0182959	0.0831155	0	0.0930476	0	0.00731835	0	0	0.0412964	0	0.00522739	0.00156822	0.00470465	0.0250915	0	0.0125457	0.070047	0	0	0	0	0	0.0104548	0	0	0.0376372	0	0.00784109	0	0.03816	0	0.0130685	0.00209096	0.0355463	0	0.00418191	0	0.00418191	0.00104548	0	0.00470465	0	0	0	0
124	0.0282567	0.0615421	0.0160441	0.414751	0.0176006	0.0556753	0	0.0549569	0.000838123	0.00514847	0.000718391	0	0.0256226	0.000478927	0.0657328	0.0026341	0.00119732	0.0980603	0	0.0075431	0.0167625	0	0.000239464	0	0	0	0.00742337	0.0029933	0.00119732	0.00419061	0.000957854	0.00203544	0	0.0259818	0	0.00335249	0.00251437	0.00993774	0	0.0105364	0	0	0	0	0.00167625	0	0	0	0
125	0.0323651	0.0630705	0.00373444	0.174274	0.0116183	0.0526971	0	0.0676349	0.00207469	0.0033195	0	0	0.0713693	0	0.186722	0.00248963	0	0.13527	0.00373444	0.00871369	0.0327801	0	0	0.00207469	0	0	0.00871369	0	0	0.0116183	0	0.00290456	0	0.026971	0	0.0033195	0	0	0	0.020332	0	0.00124481	0	0	0	0	0	0	0
127	0.0145278	0.177361	0	0.128935	0.0121065	0.144673	0	0.0811138	0	0.00423729	0	0	0.0575061	0	0.0938257	0.00181598	0.00968523	0.0556901	0.00363196	0.00544794	0.00605327	0	0.00484262	0.00484262	0.00242131	0	0.0102906	0	0	0.0066586	0	0.00363196	0	0.0623487	0	0	0.00605327	0.0115012	0	0.0242131	0	0	0	0	0.00544794	0	0	0	0.0193705
128	0.0122186	0.156913	0	0.162701	0.0192926	0.0655949	0	0.185209	0.00128617	0.00385852	0	0	0.0231511	0	0.0186495	0.00192926	0	0.073955	0	0.0102894	0.00643087	0	0	0	0	0	0	0	0	0	0	0.00514469	0	0.110611	0	0.00643087	0	0.0276527	0	0.0540193	0.00514469	0	0	0	0	0	0	0	0.00257235
129	0	0.0250991	0.00924703	0.477543	0.0151915	0.01321	0.00990753	0.0277411	0.00726552	0.00660502	0	0	0.0250991	0	0.0217966	0.00396301	0.00924703	0.0429326	0.00858653	0.00792602	0	0	0	0	0	0	0	0.00330251	0	0	0	0.00528402	0	0.0409511	0	0.00198151	0	0.0819022	0	0.0614267	0	0	0	0	0	0	0	0	0.00792602
130	0.0125997	0.0604788	0.00419992	0.408232	0.00377992	0.0344393	0	0.0302394	0.00755985	0.00629987	0	0	0.0352793	0	0.0600588	0.0146997	0.0050399	0.0907182	0.0138597	0	0.00755985	0	0	0.00335993	0.00251995	0	0.00713986	0.00209996	0	0.0125997	0	0	0	0.0734985	0	0	0	0.0155397	0	0	0	0	0	0	0	0	0	0	0.00755985
131	0.0207589	0.0390625	0.00647321	0.290848	0.0109375	0.0395089	0.000669643	0.0524554	0.0102679	0.0167411	0	0	0.0428571	0	0.0580357	0.0191964	0	0.114955	0.00803571	0.00424107	0.0136161	0	0	0.00111607	0.00178571	0	0.0125	0	0	0.00959821	0	0.00401786	0	0.0328125	0	0	0.00267857	0.0435268	0	0.00133929	0	0.00200893	0	0	0	0	0.000892857	0.000892857	0.0046875
132	0.0240385	0.0649038	0.015625	0.457933	0.00360577	0.0522837	0	0.00961538	0.00480769	0.00360577	0	0	0.00480769	0	0.0258413	0	0.00420673	0.0132212	0.0222356	0	0.00721154	0	0	0.00420673	0	0	0	0.00120192	0	0.0228365	0	0.00240385	0	0.016226	0	0	0	0.0751202	0	0	0	0	0	0	0	0	0.00180288	0	0.0168269
133	0.0206444	0.129809	0.0203316	0.24523	0.0168908	0.0178292	0	0.0306537	0	0.00719424	0.00187676	0.00218955	0.0710041	0	0.0137629	0.00750704	0	0.0563028	0	0.00969659	0.00531749	0	0	0	0	0	0.0306537	0	0	0.0178292	0	0.00531749	0	0.00844542	0	0.0121989	0	0.0778855	0.00156397	0.00093838	0	0.00093838	0	0	0.00250235	0	0	0	0.0538004
134	0.0215504	0.137384	0.00927866	0.266387	0.0077821	0.0829093	0	0.0362167	0	0.00658485	0	0	0.0395091	0	0.106854	0	0	0.0511823	0.00838072	0.00538761	0.00538761	0	0	0.00329243	0	0	0.0131697	0	0	0.0302305	0.00808141	0.00329243	0	0.0362167	0	0	0.00568692	0.0119725	0	0.00239449	0	0	0.000897935	0	0.00329243	0	0	0	0.00628554
135	0.00925681	0.0745834	0.00343824	0.318434	0.00819889	0.0573922	0	0.0240677	0.0105792	0.0100503	0	0.00158688	0.0248611	0	0.0367628	0.00661201	0	0.0925681	0.0171912	0.00978577	0.00211584	0	0.00105792	0.0026448	0	0	0.00714097	0	0	0.00740545	0	0.0169267	0	0.0306797	0	0	0.00449617	0.0219519	0	0.00370272	0	0.00211584	0	0	0.0013224	0	0	0	0.0206295
136	0.0135241	0.040052	0.00936281	0.304291	0.00572172	0.0239272	0.00650195	0.00702211	0.0114434	0.0187256	0.0046814	0	0.0182055	0	0.0522757	0.00182055	0.00546164	0.0772432	0.0286086	0.00546164	0.0111834	0	0.00156047	0.0046814	0	0	0.0114434	0.00312094	0	0.0111834	0.0046814	0.0117035	0	0.0858257	0	0	0.0023407	0.00104031	0	0	0	0.000780234	0	0	0	0	0	0	0.0189857
137	0.0228721	0.0941132	0.0063742	0.308961	0.00224972	0.0303712	0.00149981	0.0434946	0.0172478	0.00712411	0	0.00937383	0.0262467	0.00187477	0.0269966	0.00262467	0	0.0629921	0.0116235	0	0.047994	0	0.00224972	0.00337458	0	0	0.0187477	0.00449944	0	0.0209974	0	0	0	0.0701162	0	0	0.0063742	0.0329959	0	0.00599925	0	0	0	0	0	0	0	0	0.023997
138	0.0100771	0.025489	0.00889152	0.169532	0.0195614	0.0183758	0.0219324	0.0278601	0.0017783	0	0.0017783	0	0.0272673	0	0.0237107	0.0136337	0	0	0.167161	0	0	0	0	0.0017783	0	0	0.0136337	0.0248963	0	0.015412	0	0.00711322	0	0.0764671	0	0	0	0.0758743	0	0.00237107	0	0.0017783	0.00237107	0	0	0	0.00296384	0	0.00474215
139	0.0223069	0.0813384	0	0.241567	0.015778	0.054679	0	0.116431	0.00163221	0.0108814	0	0	0.0609358	0	0.11235	0.0108814	0	0.085691	0.00353645	0.00136017	0.0301959	0	0.00353645	0.00272035	0	0	0.00408052	0	0	0.0108814	0	0.000816104	0	0.0514146	0	0.000816104	0.00489663	0	0	0.00843308	0	0.00136017	0	0	0	0	0	0	0.00489663
140	0.00516693	0.0647854	0.00317965	0.45151	0.00675676	0.0345787	0	0.0468998	0.0063593	0.00278219	0	0	0.0234499	0	0.0353736	0.00317965	0.0119237	0.0381558	0.00198728	0.00437202	0.0214626	0	0.00437202	0	0.00158983	0	0	0	0	0	0	0.00715421	0	0.0842607	0	0.0246423	0	0.0202703	0	0.0290143	0.00198728	0	0.00238474	0	0.00198728	0	0	0	0
141	0.0156666	0.052616	0.00798108	0.266923	0.00620751	0.0673958	0	0.0600059	0.00118238	0.00532072	0.000886787	0	0.0174401	0	0.160508	0.00384274	0.00502513	0.0966598	0.00118238	0.00620751	0.0620751	0	0	0.00147798	0	0	0.00738989	0.000886787	0.000886787	0.0067987	0	0	0	0.0345847	0	0.00502513	0	0.0298552	0	0.0201005	0	0	0.00325155	0	0	0	0	0	0
142	0	0.0393443	0	0.548087	0	0.0103825	0	0.0453552	0	0	0	0.0010929	0.0180328	0	0.0387978	0.00546448	0.00819672	0.0327869	0	0	0	0	0	0	0	0.00163934	0	0	0	0.00273224	0	0.00546448	0	0.118033	0	0.00437158	0	0.0355191	0	0.0448087	0	0	0.00218579	0	0	0	0	0	0.00437158
143	0.0325327	0.0738826	0.00668896	0.315901	0.0243235	0.0598966	0.00121618	0.0398297	0.0106415	0.00547279	0	0	0.0425661	0	0.135908	0	0.0048647	0.0182426	0.00212831	0.00273639	0.0611128	0	0	0	0	0	0.00395257	0	0	0.00121618	0	0.00182426	0.000608088	0.034661	0	0	0.0048647	0.0130739	0	0.00760109	0	0.00273639	0.00273639	0	0	0	0	0	0.0404378
144	0.0421202	0.0506389	0.00378609	0.249408	0.00804543	0.0601041	0.00331283	0.0880265	0.00378609	0.00378609	0	0	0.0520587	0.00378609	0.141505	0.00283956	0.0146711	0.0307619	0.00378609	0.00804543	0.0548982	0	0	0	0	0	0.00615239	0	0	0.00567913	0	0.00283956	0	0.0302887	0	0.00378609	0.012778	0	0	0.0141978	0	0	0.00141978	0	0	0	0	0.00425935	0.0506389
145	0.0253165	0.083104	0.00550358	0.290589	0.0121079	0.149147	0	0.0484315	0.00275179	0.00275179	0	0	0.03082	0.00165107	0.119978	0.0110072	0.00825537	0.0506329	0.00275179	0	0.00770501	0	0	0	0	0	0.00880572	0	0.00495322	0.00660429	0	0.00275179	0	0.0220143	0	0	0	0.00935608	0	0.00825537	0	0	0	0	0	0	0	0	0
152	0	0.0184332	0	0.403994	0.00230415	0.0261137	0	0.0230415	0	0.00230415	0	0	0	0.00384025	0.0337942	0.0330261	0.0384025	0.135177	0.00460829	0.00844854	0	0	0	0	0	0	0	0	0	0	0	0.00230415	0	0.115207	0	0	0	0	0	0.047619	0	0	0	0	0	0	0	0	0.00691244
153	0.0133788	0.0836831	0.0160021	0.365425	0.0149528	0.0587618	0.00288562	0.0225603	0.00104932	0.00419727	0	0	0.0160021	0.000524659	0.0304302	0.0149528	0	0.021511	0	0	0	0	0.00367261	0.00262329	0	0	0.0104932	0	0	0	0.0044596	0.00157398	0	0.0970619	0	0.00183631	0	0.0411857	0	0.00760756	0.00209864	0	0	0.0173137	0.00288562	0	0	0	0.00498426
155	0	0.0300916	0.00218055	0.470126	0.00174444	0.00959442	0	0.0148277	0	0.00348888	0.00261666	0	0.011775	0	0.035761	0.0161361	0.00741387	0.102486	0	0.00828609	0	0	0	0	0	0	0.00392499	0	0	0.00566943	0.00392499	0.0043611	0	0.104666	0	0	0	0.0165722	0	0.0213694	0.00348888	0	0	0.00261666	0.00479721	0	0	0	0.0222416
157	0.0130669	0.0426595	0.00538048	0.358186	0.0019216	0.00999231	0	0.0142198	0.0057648	0.0157571	0	0	0.00999231	0.00499616	0.0399693	0.0357417	0.0207533	0.019216	0.00115296	0.00269024	0.00461184	0	0	0	0	0	0.00691776	0.00076864	0	0.00230592	0	0.00422752	0	0.152191	0	0	0	0.0322829	0	0.0253651	0	0	0	0.010761	0	0.00115296	0	0	0.00730208
168	0	0.217391	0.0141777	0.120038	0.0122873	0.115312	0	0.152174	0	0	0	0	0.036862	0	0.00567108	0.00756144	0	0.171078	0	0	0.0293006	0	0	0	0	0	0	0	0	0.0170132	0	0	0	0.00756144	0	0.0094518	0	0.0226843	0	0	0	0	0	0	0	0	0	0	0
170	0.0118863	0.0403101	0.00258398	0.343152	0.00516796	0.0289406	0.00310078	0.0165375	0.00361757	0.00723514	0	0	0.0273902	0	0.0837209	0.00465116	0	0.257881	0	0	0.00310078	0	0	0	0	0	0.00878553	0	0	0	0	0.00361757	0	0.022739	0	0	0	0.00516796	0	0.00361757	0	0	0	0	0	0	0	0	0.0170543
171	0.0283114	0.139282	0.0169363	0.233064	0.0133974	0.086451	0	0.11274	0	0.0065723	0.0012639	0	0.0455005	0.000505561	0.00859454	0.0012639	0	0.0202224	0	0.00808898	0.0685035	0	0	0	0	0	0.00960566	0	0	0.0424671	0	0.0106168	0	0.0336198	0	0.0169363	0.00505561	0.0235086	0	0.00252781	0	0	0.00101112	0	0.00379171	0	0	0	0
172	0.0296343	0.0598991	0.00315259	0.289407	0.0189155	0.0838588	0	0.0617907	0.00441362	0.00630517	0	0	0.0435057	0	0.0201765	0	0	0.0592686	0.00945776	0.00693569	0.0441362	0	0	0	0	0	0.00882724	0.00189155	0	0.0113493	0	0.0157629	0	0.057377	0	0.0220681	0	0.0441362	0	0	0	0	0.00315259	0	0	0	0	0	0
173	0.00756523	0.0393701	0.00540374	0.540682	0.000926355	0.0410684	0.00231589	0.0344295	0.00663888	0.00355103	0	0	0.0137409	0.000771962	0.0341207	0.00108075	0.0134321	0.0382893	0	0	0.0370542	0	0.00231589	0	0	0	0.0020071	0.0020071	0	0.00123514	0	0	0	0.0469353	0	0.0423035	0.00324224	0.0189903	0	0.0120426	0.000926355	0	0.00185271	0	0	0	0	0	0
174	0.00464191	0.0258621	0.00265252	0.249337	0.00198939	0.0331565	0	0.0523873	0	0	0	0	0.0119363	0.00132626	0.0848806	0.00397878	0	0.192308	0	0	0	0	0	0	0	0	0	0	0	0	0	0.00397878	0	0.0835544	0	0.0139257	0	0	0	0.0656499	0	0	0	0	0.00596817	0	0	0	0.0265252
177	0.0180995	0.0226244	0.00251383	0.279537	0.00452489	0.0467572	0.0015083	0.0517848	0	0.00100553	0	0	0.0346908	0	0.0412267	0.0452489	0.00553042	0.0532931	0.00754148	0.00452489	0	0	0.00553042	0	0	0	0	0	0	0	0	0.00452489	0	0.121166	0	0.00904977	0.00301659	0.107089	0	0.0286576	0	0	0	0	0	0	0.00100553	0	0.00502765
178	0.0018357	0.00481872	0.0043598	0.284075	0.00390087	0.0128499	0	0.0103258	0	0.00137678	0	0	0.018357	0	0.0337311	0.0497935	0.00344195	0.124828	0.027765	0	0.00275356	0	0.00481872	0.00160624	0.000917852	0	0	0.0087196	0	0.00160624	0	0.00206517	0	0.125516	0	0.00344195	0	0.0830656	0	0.0378614	0	0	0.0018357	0	0	0	0	0	0.00849013
181	0.0164377	0.0409818	0.00292727	0.384598	0.00833146	0.0353524	0	0.0414321	0.00202657	0.0110336	0	0	0.023193	0	0.0328755	0.00112587	0.00270209	0.0695789	0.0171133	0.00135105	0.0216168	0	0	0	0.00157622	0	0.00517901	0.00405314	0	0.00810628	0.00157622	0.00517901	0.000450349	0.0965999	0	0.0101329	0.0018014	0.0290475	0	0.00495384	0.00157622	0.00202657	0.00292727	0	0	0	0	0	0
182	0.00586378	0.0209743	0.0105999	0.397158	0.00248083	0.0173658	0	0.00857014	0.00541272	0.0108254	0	0	0.0245828	0.00090212	0.0518719	0.00428507	0.00496166	0.0947226	0.0180424	0.00180424	0.00586378	0	0.00067659	0	0	0	0.00270636	0.00248083	0	0.00315742	0	0.00202977	0	0.0543527	0	0.00383401	0.00180424	0.102842	0	0.00383401	0	0	0	0	0	0	0	0	0.0067659
183	0.0137482	0.0643994	0.0227931	0.271346	0.0101302	0.0477569	0.00325615	0.0260492	0.0416064	0.00615051	0	0	0.054631	0	0.0217077	0.00868307	0	0.0593343	0.00940666	0.00253256	0.00289436	0	0	0	0	0	0.010492	0.00940666	0	0.00506512	0	0.00795948	0	0.0209841	0	0.00578871	0	0.0452243	0	0	0	0.00180897	0	0	0	0	0	0	0.00506512
185	0.0519939	0.069157	0.00908632	0.233216	0.00908632	0.0868248	0	0.0333165	0.00201918	0.0151439	0	0	0.064109	0	0.0499748	0.00353357	0	0.103988	0.00706714	0	0.0388693	0	0	0.00353357	0.00706714	0	0.0141343	0	0	0.0312973	0	0.00302877	0	0.017163	0	0	0.0111055	0.00908632	0	0	0	0.00403836	0	0	0	0	0	0	0.019687
186	0.018615	0.0640357	0.00483991	0.341772	0.0100521	0.116158	0	0.0402085	0	0.00595681	0	0	0.0439315	0	0.0249442	0.00372301	0	0.0588235	0.00930752	0.0137751	0.0245719	0	0	0	0	0	0.00707372	0	0	0.0197319	0	0.011169	0	0.0461653	0	0.00893522	0.00483991	0.034624	0	0.00335071	0	0.0018615	0	0	0.00335071	0	0.000744602	0	0
187	0.0390098	0.148537	0.0105026	0.330083	0.0165041	0.0442611	0	0.00975244	0	0.00525131	0	0	0.0060015	0	0.00450113	0.0187547	0	0.130533	0.0060015	0	0.0195049	0	0	0	0	0	0	0	0	0.0217554	0	0	0	0.0802701	0	0	0.0060015	0	0	0.00375094	0	0	0	0	0.00375094	0	0	0	0
188	0.0403449	0.0951648	0.0101632	0.366184	0.00492763	0.066215	0	0.0274099	0.0169387	0.0206344	0	0	0.0172467	0	0.0492763	0.00369572	0	0.0314136	0.00739144	0.0052356	0.0495842	0	0	0.00369572	0	0	0.00246381	0.0052356	0	0.0240222	0	0	0	0.0705266	0	0	0.0175547	0	0	0	0.00153988	0	0	0	0	0	0.00123191	0	0
189	0.0146281	0.0989729	0.00311236	0.20666	0.0149393	0.0946156	0	0.11329	0	0.00404606	0	0	0.0227202	0	0.0678494	0.00217865	0	0.0267663	0	0.00560224	0.00217865	0	0	0	0.00280112	0	0	0	0.00217865	0.00778089	0	0.00622471	0	0.120759	0	0.0161843	0	0.0233427	0	0.0230314	0.00217865	0.00280112	0.00342359	0	0.00124494	0	0	0	0.0168067
190	0	0.0393795	0.00298329	0.235084	0.00835322	0.0566826	0	0.0674224	0.000894988	0.0071599	0.000894988	0	0.0220764	0.000894988	0.0909905	0.0331146	0.0149165	0.0384845	0	0	0.0050716	0	0	0	0	0	0	0	0	0	0	0.00536993	0	0.129177	0	0.00566826	0	0.0429594	0	0.0417661	0	0	0	0	0.00149165	0	0	0	0.00626492
192	0.0285247	0.125321	0.00116904	0.177227	0.0112228	0.0570493	0.00116904	0.145663	0.00233809	0.00607903	0	0	0.0820669	0	0.0502689	0.0126257	0	0.0554127	0.00818331	0.0100538	0.00631284	0	0	0	0.00187047	0	0.0123919	0.00116904	0.00233809	0.0332008	0	0.00444237	0	0.041618	0	0	0.00654664	0.0053776	0	0	0	0.00303951	0	0	0.00187047	0	0	0	0.00654664
193	0.04	0.09625	0.00541667	0.175417	0.0125	0.07625	0	0.148333	0	0.0025	0	0	0.0683333	0.00166667	0.03	0.0075	0	0.0533333	0.00208333	0.005	0.0229167	0	0	0	0.00208333	0	0.00375	0	0	0.0516667	0	0.00791667	0	0.00333333	0	0	0.00958333	0.07875	0	0	0	0	0	0	0.00458333	0	0	0	0
194	0.00676507	0.0678557	0.00123001	0.276958	0.00574006	0.0459205	0.00123001	0.0319803	0	0.00410004	0	0	0.0182452	0.00348503	0.098196	0.0190652	0.0114801	0.0510455	0.00123001	0.00492005	0.00471505	0	0.00102501	0.000820008	0.000615006	0	0.00389504	0	0	0	0	0.00492005	0	0.0828208	0	0.00861009	0.00307503	0.0303403	0	0.0319803	0	0	0.00861009	0	0.00205002	0	0	0	0.0147601
195	0.0263294	0.130098	0.0165204	0.219411	0.00361384	0.0573051	0	0.124935	0	0.00309757	0	0	0.0438823	0	0.0180692	0.0149716	0	0.031492	0.00980898	0	0.0361384	0	0	0	0	0	0.00361384	0.00103252	0	0.0247806	0.00980898	0.00206505	0	0.0289107	0	0	0	0.113061	0	0	0	0	0	0	0	0	0	0	0
196	0.0247379	0.0825996	0.00838574	0.172327	0.0213836	0.137945	0	0.10021	0	0.00167715	0.00209644	0	0.0553459	0.00125786	0.0113208	0.0737945	0	0.081761	0	0.00587002	0.0163522	0	0.000838574	0.00419287	0	0	0.00796646	0	0.00251572	0.00587002	0	0.00922432	0	0.0587002	0	0	0.0146751	0.0121593	0	0.00964361	0	0	0	0	0.00628931	0	0	0	0.00545073
197	0.0254383	0.185631	0.00515641	0.0931592	0.0079065	0.0976281	0	0.128567	0	0.0134067	0	0	0.0398762	0	0.0079065	0	0.00481265	0.0955655	0	0.0151255	0.0017188	0	0	0	0	0	0.00721898	0	0	0.00481265	0	0.0151255	0	0.0374699	0	0	0.0178756	0.0220007	0	0.0017188	0	0	0	0	0.00481265	0	0	0	0
198	0.0156951	0.0884405	0.00149477	0.235675	0.0316393	0.0794718	0	0.13727	0	0.00274041	0.00298954	0	0.0361236	0.00348779	0.0303936	0.044843	0.00249128	0.0645242	0	0.00847035	0.00249128	0	0.0017439	0	0	0	0.00672646	0	0	0.0044843	0	0.0044843	0	0.0635277	0	0	0.00473343	0.0159442	0	0.0236672	0	0.00249128	0	0	0.00348779	0	0	0	0.0333832
199	0.0190785	0.0716343	0.00719942	0.320734	0.0295176	0.0946724	0.00107991	0.0169186	0.0050396	0.0104392	0.00107991	0.00107991	0.0431965	0.0025198	0.0309575	0.00143988	0.00431965	0.0676746	0.00899928	0	0	0	0	0	0	0	0.00287977	0	0	0.00215983	0.00863931	0.00287977	0	0.0655148	0	0	0.00899928	0.0320374	0	0.0212383	0.00215983	0	0	0	0.00611951	0	0	0	0.0305976
200	0	0.0226913	0	0.516095	0	0.0226913	0	0.0100264	0	0.00211082	0	0	0.0105541	0	0.00791557	0.00158311	0.00949868	0.0511873	0.00527704	0	0	0	0	0	0	0	0	0	0	0	0	0.00211082	0	0.117678	0	0	0	0.0559367	0	0.0453826	0.00791557	0	0	0	0	0	0	0	0.0105541
201	0.00452489	0.0274725	0.00323206	0.296703	0.00904977	0.0452489	0	0.0410472	0.000646412	0.00484809	0.000969619	0	0.0368455	0.00161603	0.0193924	0.00387847	0.0190692	0.0607628	0.0119586	0.00355527	0.00226244	0	0.00484809	0	0.00258565	0	0.00711054	0	0	0.00387847	0	0.0113122	0	0.153846	0	0.0122818	0	0.0491273	0	0.021978	0	0	0	0	0	0	0	0	0.0242405
100OD 776 MA_NP	0.0111794	0.044146	0.00392885	0.214015	0.0310736	0.0760769	0.000928638	0.0521823	0.00385742	0.00257161	0.000607186	0	0.034681	0.000107151	0.0380384	0.105365	0.00107151	0.00817916	0.0137153	0.00978641	0.00271448	7.14337e-05	0.00185728	0.00200014	0.000571469	0	0.00175013	0.00671477	0.000607186	0.00760769	0	0.0189299	0	0.13651	0	0.000750054	0.00314308	0.032538	0	0.009965	0.00067862	0.000464319	0.000250018	0	0.0027502	0	0	0.00139296	0.0189656
101OD 793 MA_DP	0	0.00921788	0.00167598	0.436872	0.00111732	0.00251397	0	0.0318436	0.000837989	0.00167598	0	0	0.00446927	0.00139665	0.0877095	0.0351955	0.0175978	0.00865922	0.00363128	0.00223464	0	0	0	0	0	0	0	0	0	0	0	0.00446927	0	0.134637	0	0.0198324	0	0.0416201	0	0.0438547	0.00167598	0	0	0	0	0	0	0	0.00391061
102OD 794 MA_DRp	0	0.0462555	0.0154185	0.301762	0	0.0242291	0	0.0286344	0.00220264	0	0	0.00367107	0.0279001	0	0.0418502	0.0154185	0.0132159	0.020558	0.0124816	0.00367107	0	0	0.010279	0	0	0	0	0	0	0.00220264	0	0.0176211	0.00293686	0.157122	0	0.010279	0	0.0682819	0	0.0455213	0	0	0.00587372	0	0	0	0	0	0.00220264
103OD 801 MA_RP	0.0121342	0.0428266	0.012848	0.249108	0.0199857	0.0770878	0.0249822	0.0521056	0	0.00214133	0	0	0.012848	0.00142755	0.0192719	0.0114204	0	0.0399714	0.00499643	0.00499643	0	0	0.00356888	0.00214133	0	0	0.00356888	0.0135617	0	0.00428266	0.00642398	0.00713776	0	0.123483	0	0.00499643	0	0.0592434	0	0.0342612	0.0107066	0	0	0	0.0028551	0	0	0	0.00927909
104ODLR 792 MA_RP	0.0456817	0.0999286	0.00428266	0.290864	0.0174875	0.0571021	0.00214133	0.0499643	0.00178444	0.00392577	0	0	0.0406852	0	0.0717345	0.00214133	0.00356888	0.047823	0	0.0117773	0.0403283	0	0	0.00571021	0.00178444	0	0.00749465	0	0	0.0114204	0	0.0028551	0	0.0353319	0	0.00107066	0.00392577	0.0385439	0	0.0121342	0	0	0.00321199	0	0.00321199	0	0	0	0.00214133
105ODLR 792 MA_DP	0.0383838	0.0848485	0.00686869	0.16202	0.0185859	0.0989899	0	0.030303	0.00323232	0.00242424	0.00323232	0	0.049697	0	0.17899	0.00969697	0.0020202	0.0860606	0	0.00363636	0.0327273	0	0	0	0.00161616	0	0.0177778	0	0.0020202	0.0129293	0	0.00606061	0	0.0262626	0	0.0020202	0.00929293	0.0109091	0	0.0113131	0	0	0.0020202	0	0.000808081	0	0	0	0
106ODLR 796 MA_RP	0.0157791	0.0539119	0.00328731	0.447732	0.0138067	0.0295858	0.00262985	0.017094	0	0.00920447	0	0	0.0381328	0.0052597	0.0966469	0	0	0.125575	0.0052597	0	0.0157791	0	0.00460224	0	0	0	0.00328731	0	0	0.00262985	0	0.00197239	0	0.0151216	0	0	0	0.00328731	0	0.0230112	0	0	0.00197239	0	0	0	0	0	0.0144642
107LD 791 MA_LP	0.00471032	0.107866	0	0.426284	0.00423928	0.0160151	0	0.0277909	0.00329722	0.00282619	0	0	0.0376825	0.00141309	0.0174282	0.0499293	0.00329722	0.0711258	0	0.00423928	0.00188413	0	0.00282619	0.00235516	0	0	0.00706547	0	0	0	0	0.00706547	0	0.0659444	0	0.00847857	0.00329722	0.0395667	0	0.0160151	0	0	0	0	0.00235516	0	0	0	0.00376825
108LD 791 MA_DRp	0.0118426	0.0550331	0.0104493	0.427377	0.0121909	0.0219436	0	0.0198537	0	0.00104493	0	0	0.0487635	0	0.0125392	0.0602577	0.00766284	0.0794148	0	0.00696621	0.00208986	0	0.00383142	0	0	0	0.00766284	0	0.000696621	0.00417973	0	0.00557297	0	0.0703588	0	0	0.00208986	0.0397074	0	0.0236851	0.00104493	0	0	0	0	0	0	0	0.00104493
109LD 800 MA_NP	0.00841043	0.0849453	0.0109336	0.248949	0.00925147	0.0773759	0	0.00672834	0	0	0	0	0.0470984	0	0.0142977	0.164844	0.00672834	0.0445753	0.0058873	0.00252313	0.00756939	0	0	0.00420521	0.00252313	0	0	0.00756939	0	0.00420521	0	0.00504626	0	0.078217	0	0.00420521	0	0.0571909	0	0.00252313	0	0	0	0	0.00504626	0	0	0	0
110LD 802 MA_RP	0.00862962	0.0182948	0.00241629	0.204695	0.0107007	0.0704177	0.00276148	0.0807732	0	0.00310666	0	0	0.0141526	0.00103555	0.031757	0.181567	0.00483259	0.0731792	0.00138074	0.0100104	0.00172592	0	0.00414222	0	0	0	0.00724888	0	0	0.00310666	0	0.00517777	0	0.0721436	0	0	0	0.0459096	0	0.0334829	0	0	0	0	0	0	0	0	0.0248533
111LDLR 777 MA_DP	0.00558659	0.0325885	0	0.232775	0.00837989	0.0316574	0	0.0335196	0	0	0	0	0.0325885	0.0027933	0.00744879	0.164804	0.00837989	0.0726257	0	0.0018622	0.0027933	0	0.0027933	0	0	0	0.0027933	0	0	0	0	0.0139665	0	0.110801	0	0.00372439	0	0.0446927	0	0.0456238	0	0	0	0	0.00372439	0	0	0	0.0130354
112LDLR 790 MA_NP	0.0300353	0.106007	0.00441696	0.370141	0.00795053	0.0777385	0	0.0371025	0.00265018	0.00353357	0	0.0123675	0.0167845	0	0.0300353	0	0.00795053	0.0909894	0.00353357	0	0.00353357	0	0.00353357	0	0.00441696	0	0	0.00265018	0	0.00795053	0	0.00530035	0	0.0662544	0	0	0	0.00883392	0	0.0362191	0	0	0	0	0	0	0	0	0
113LDLR 798 MA_RP	0	0.0210819	0.0103421	0.344073	0.00397772	0.00556881	0	0.0246619	0.0147176	0	0	0	0.0206842	0	0.0409706	0	0.0103421	0.0723946	0.00477327	0.00238663	0.00159109	0	0.00795545	0	0	0	0	0.0147176	0	0.00397772	0	0.00477327	0	0.135243	0	0	0	0.0958632	0	0.0417661	0.00198886	0	0.00198886	0	0.00198886	0	0	0	0.00676213
114LDLR 799 MA_RP	0.00822669	0.119744	0	0.152651	0.0246801	0.170018	0	0.0155393	0.00548446	0.00274223	0.00822669	0	0.0365631	0.00457038	0.104205	0.0155393	0	0.0521024	0	0	0	0	0.0109689	0.00548446	0	0	0	0	0.00274223	0.0164534	0	0.00639854	0	0.0959781	0	0	0	0.00639854	0	0.0173675	0.00457038	0	0	0	0	0	0	0	0.0393053
115LD778 MANP	0.00612341	0.0659444	0.00989166	0.204428	0.00518135	0.0494583	0	0.0268488	0	0.00659444	0	0	0.0574659	0	0.015073	0.0226095	0.00659444	0.15544	0.00847857	0	0.0127179	0	0	0.00235516	0	0	0.0113048	0	0	0.0164861	0	0	0	0.0541686	0	0.00141309	0.00235516	0.0640603	0	0	0	0.00141309	0.00282619	0	0.00942063	0	0	0	0
116LD778 MARP	0.0158619	0.0554297	0.00749521	0.171518	0.00104584	0.0456685	0.00209169	0.0299808	0.00122015	0.00610075	0	0	0.0550811	0	0.0256231	0.0233572	0	0.129336	0.00592644	0.00906397	0.0165592	0	0.00435768	0.00418337	0.00104584	0	0.0116786	0	0	0.0102841	0	0.0024403	0	0.0550811	0	0.0177793	0.00871536	0.0894196	0	0.00104584	0	0.00139446	0	0	0	0	0.000348614	0	0.0151647
117LD SAL 800 MARP	0.00956245	0.079687	0.00289771	0.406549	0.0020284	0.0814257	0	0.0336134	0.000579542	0.00579542	0.00144886	0	0.00869313	0.00144886	0.010142	0.00782382	0	0.114749	0.00144886	0.00231817	0.00869313	0	0.00318748	0.00231817	0.00144886	0	0.00289771	0.00289771	0	0.0020284	0	0.000869313	0	0.0573747	0	0.00753405	0.00434657	0.0399884	0	0.0162272	0	0	0	0	0.00115908	0	0	0	0.00115908
118LD 791 MANP	0.034097	0.0932339	0.0143847	0.190197	0.00799148	0.0474161	0.00293021	0.0423548	0.0015983	0.00426212	0.000799148	0	0.0809803	0	0.0293021	0.0111881	0	0.0484816	0.00399574	0.00506127	0.0394246	0	0	0.00266383	0.00186468	0	0.00319659	0.000532765	0	0.0500799	0.00586042	0.00399574	0	0.02504	0	0	0.00825786	0.075919	0	0.00106553	0.000532765	0.000799148	0	0	0.00239744	0	0.000799148	0.00506127	0.00879062
119OD 793 MANP	0.00902527	0.0306859	0.021059	0.276374	0.00481348	0.0328921	0.00160449	0.0234657	0.00421179	0.00701966	0.00100281	0	0.0367028	0	0.0687926	0.00140393	0	0.0914561	0.019655	0.00541516	0.00621741	0	0.00120337	0.00140393	0	0	0.0102286	0.00722022	0.000401123	0.0118331	0	0.011432	0	0.0186522	0	0.00100281	0.00160449	0.128159	0	0	0	0	0	0	0	0	0	0	0.00220618
120OD 794 MANP	0.00551471	0.0147059	0.00643382	0.472426	0.00459559	0.0119485	0	0.00275735	0	0.00367647	0	0.00459559	0	0.00367647	0.0174632	0.0165441	0.0165441	0.0533088	0.0174632	0.00643382	0	0	0.00459559	0	0	0	0	0.0165441	0	0	0	0.00183824	0	0.0955882	0	0	0	0.0193015	0	0.0340074	0.00643382	0	0.00919118	0	0	0	0	0	0
122OD SAL 776 MARP	0.035124	0.0914256	0.00413223	0.232438	0.00154959	0.192149	0	0.00413223	0	0.00103306	0	0	0.0237603	0	0.0258264	0.0294421	0.00568182	0.0568182	0.0118802	0	0.0118802	0	0.00154959	0.00826446	0	0	0.00774793	0.00309917	0	0.0382231	0	0	0	0.00826446	0	0	0.00981405	0.00826446	0	0	0	0	0	0	0	0	0	0	0.0309917
123LDLR 799 MANP	0.0216291	0.107225	0.00552232	0.253566	0.0207087	0.0455591	0	0.0589047	0.00138058	0.0349747	0	0	0.0322135	0	0.0635067	0.00414174	0.00506213	0.0579844	0.00782329	0.0069029	0.00552232	0	0.00138058	0	0	0	0.014266	0.00230097	0.00138058	0.0230097	0.00414174	0.00138058	0	0.0193281	0	0	0.00506213	0.0469397	0	0.0170272	0.00138058	0.00276116	0	0	0.00368155	0	0	0	0.0437184
124LDLR 790 MANP	0.0322798	0.142905	0.00201748	0.231002	0.00806994	0.123739	0	0.039341	0	0.0124412	0	0.00100874	0.0443847	0	0.0242098	0.00941493	0.00840619	0.097848	0.00605245	0.0141224	0.00907868	0	0	0.00201748	0	0	0.0100874	0	0	0.0151311	0	0.0070612	0	0.00840619	0	0	0.00537996	0.0309348	0	0.00134499	0	0	0	0	0	0	0	0	0.0232011
125LDLR 777 MANP	0.0424242	0.13064	0.00740741	0.220539	0.0215488	0.0360269	0.0043771	0.0329966	0	0.0104377	0.003367	0	0.0505051	0	0.030303	0.0023569	0	0.114141	0.013468	0.00639731	0.00673401	0	0.0010101	0.0023569	0	0	0.0010101	0	0.0023569	0.00942761	0	0.00875421	0	0.0400673	0	0	0.00841751	0.0040404	0	0	0	0.0043771	0.0016835	0	0	0	0	0	0.0158249
126LDLR 798 MALP	0.022942	0.0859199	0	0.216374	0.00674764	0.0557805	0	0.0602789	0.00269906	0.0031489	0	0	0.0692758	0	0.0215924	0.0103464	0	0.191183	0	0.00224921	0.00269906	0	0.00179937	0.00494827	0	0	0.0157445	0	0	0.0062978	0	0.00404858	0	0.0404858	0	0	0.0121457	0.0130454	0	0.0121457	0	0	0	0	0.00224921	0	0	0	0.0125956
128OD793 FARP	0.0194435	0.0677171	0.0184378	0.310091	0.00368756	0.0613476	0	0.030171	0.00234663	0.0124036	0.0020114	0.0010057	0.040228	0	0.0311767	0.0150855	0	0.104593	0.0137446	0	0.00703989	0	0.0020114	0	0	0	0.0120684	0	0	0.00435803	0	0.00703989	0	0.0315119	0	0.00703989	0	0.0264834	0	0.00234663	0	0	0.0030171	0	0	0	0	0	0.0170969
141ODLR 797 FARP P30	0.0128755	0.159657	0	0.132189	0.0111588	0.0274678	0	0.125322	0.00686695	0.00171674	0	0	0.0351931	0	0.0188841	0.00858369	0.0128755	0.0283262	0	0	0.00944206	0	0	0	0	0	0	0	0	0	0	0.00515021	0	0.105579	0	0.0995708	0.00515021	0.00257511	0.00600858	0.0377682	0.00429185	0	0	0	0	0	0	0	0
147LDLR 798 FARP P22	0.0173853	0.0959666	0	0.309458	0.00625869	0.0250348	0	0.0465925	0.00904033	0.0125174	0	0	0.0618915	0	0.105007	0.00417246	0.00417246	0.0445063	0	0.0069541	0.00208623	0	0	0	0	0	0.027121	0	0	0.0264256	0	0.00556328	0	0.0319889	0	0	0.0159944	0.0125174	0	0	0	0	0	0	0	0	0	0	0.00764951
148LD SAL 800 FARP P22	0	0.153539	0.00398804	0.0598205	0.00598205	0.0827517	0	0.0458624	0	0	0.00299103	0	0.0757727	0	0.0648056	0.0329013	0.00897308	0.0947159	0	0.00697906	0.0408774	0	0	0	0.00299103	0	0	0	0	0	0	0	0	0.0169492	0	0.0109671	0.00797607	0	0	0.00897308	0	0.00299103	0.00697906	0	0.00498504	0	0	0	0.0169492
155OD+SAL 794MA_NP	0.00275735	0.0202206	0	0.435662	0.0266544	0.0101103	0	0.0128676	0	0.00643382	0	0.00551471	0	0	0.015625	0.015625	0.00735294	0.0441176	0.0238971	0	0.00367647	0	0	0	0	0	0.00551471	0.00643382	0	0.0183824	0	0.0183824	0.00183824	0.129596	0	0	0	0.0174632	0	0.0303309	0	0	0	0	0	0	0	0	0
156LD F1F_17	0	0.0263692	0.00270453	0.296146	0	0.020284	0	0	0	0.00473293	0	0	0.0182556	0.00270453	0.0182556	0	0.0121704	0.254902	0	0	0	0	0	0	0	0	0	0	0.00270453	0	0	0	0	0.224476	0	0.00270453	0	0	0	0.025693	0.00473293	0	0	0	0	0	0	0	0.0148749
157LDLR 798MA_RP	0.00236052	0.00944206	0.00214592	0.413305	0.00386266	0.0158798	0	0.0180258	0.00429185	0.000429185	0	0	0.0208155	0.00193133	0.0309013	0.000643777	0.0178112	0.121888	0.00665236	0.00257511	0.00150215	0	0.00236052	0	0	0	0.00321888	0.00364807	0.000643777	0.00128755	0	0.000643777	0	0.0888412	0	0	0	0.0549356	0	0.0678112	0.00236052	0	0.00214592	0	0.00257511	0	0	0	0.0141631
158LD F1M_11	0.00682853	0.0569044	0.00834598	0.354325	0.0030349	0.0174507	0	0.0235205	0	0.00986343	0	0	0.0432473	0.0106222	0.0698027	0.0106222	0.0250379	0.197269	0	0	0.00151745	0	0	0	0	0	0	0	0	0	0	0.00227618	0	0.0424886	0	0	0	0.00227618	0	0.0288316	0	0	0	0.0121396	0	0	0	0	0.016692
159LD+LR 798MA_LP	0.00422427	0.03149	0.00345622	0.412826	0.0107527	0.00691244	0.015361	0.0445469	0.0103687	0.00384025	0	0	0.0168971	0	0.0334101	0.00192012	0.00998464	0.077573	0.00691244	0.00768049	0.00230415	0	0	0.00230415	0	0	0	0	0	0.0030722	0	0.00691244	0	0.0414747	0	0.00384025	0	0.0852535	0	0.0602919	0.00192012	0	0	0	0.0030722	0	0	0	0.0126728
161LD F1F_18	0.00239234	0.00837321	0.00119617	0.373206	0	0.00358852	0	0	0	0.00179426	0	0	0.00717703	0.00478469	0.0328947	0.00179426	0.0107656	0.175837	0	0	0	0	0	0	0	0	0	0	0	0	0	0.00358852	0	0.220096	0	0.0173445	0.00179426	0	0	0.0598086	0	0	0	0	0	0	0	0	0.0287081
162OD F1M_9	0	0.124659	0.00181984	0.0964513	0.010919	0.0673339	0	0.0181984	0	0	0	0	0.0291174	0.00454959	0.0400364	0.00363967	0.0382166	0.181984	0	0.00545951	0.00181984	0	0	0	0	0	0	0	0	0	0	0.00454959	0	0.0500455	0	0.0254777	0.00727934	0.010919	0	0.0318471	0	0	0.00181984	0.00545951	0	0	0	0	0.0100091
163LD F1F_19	0.0049505	0.0502122	0	0.437058	0.00848656	0	0	0.0226308	0.00212164	0.00707214	0	0	0.029703	0.00565771	0	0	0.0113154	0.0523338	0	0.00141443	0	0	0.00990099	0	0	0	0	0	0	0	0	0	0	0.164074	0	0.00212164	0	0	0	0.0601132	0.0106082	0	0.00353607	0.00777935	0	0	0	0	0
164LD F1F_16	0.00350877	0.00614035	0.00175439	0.488596	0	0.00350877	0	0	0.00263158	0.0114035	0	0	0.00526316	0.00614035	0.0675439	0	0	0.136842	0	0	0.00263158	0	0.00175439	0	0	0	0.00350877	0	0	0	0	0	0	0.172807	0	0.00263158	0	0	0	0.0394737	0	0	0	0	0	0	0	0	0.00964912
165OD F1F_13	0.0171289	0.110114	0	0.200653	0.00897227	0.100326	0	0.0628059	0	0.00326264	0	0.00326264	0.040783	0.0040783	0.00734095	0.00489396	0.0546493	0.122349	0	0.0106036	0.00489396	0	0	0	0	0	0	0	0	0	0	0	0	0.0522023	0	0	0.00978793	0	0	0.0252855	0	0.00734095	0	0	0.00897227	0	0	0	0.0114192
166OD+SAL 794MA_DP	0	0.0259146	0.00152439	0.198933	0.00609756	0.038872	0	0.0289634	0	0	0	0	0.023628	0	0.0205793	0.0967988	0.0182927	0.11814	0.00533537	0.00762195	0	0	0.0175305	0.00685976	0	0	0	0	0	0	0	0.0175305	0	0.17378	0	0.027439	0	0.0495427	0	0.0335366	0	0	0	0	0.00228659	0	0	0	0.00990854
80LDLR 798 FANP	0.00193477	0.00958172	0.00046066	0.461581	0.00386954	0.00967385	9.21319e-05	0.0212825	0.00377741	0.00165837	0.00152018	0.0380505	0.0283306	0.00152018	0.0274093	0.00142804	0.00262576	0.055187	0.0115165	0.00340888	0.00133591	0	0.00248756	0.00105952	0.000184264	0	0.00267183	0.0129906	0	0.00299429	0.000690989	0.00304035	0	0.110512	0	0.000552792	0.00110558	0.0547264	0	0.0447301	0.000967385	0.000414594	0.000598858	0	0.00115165	0	0	0	0.00612677
81LDLR 799 FARP	0.0290874	0.1409	0.00739388	0.245661	0.0177525	0.101978	0.000488105	0.0354509	0.00186203	0.0054957	0.00135585	0	0.0344023	0.00263938	0.0791272	0.00359751	0.00265746	0.0508894	0.00677923	0.00497144	0.00153663	0	0.00345289	0.00338058	0.000343481	0.000958131	0.00366982	0.000777352	0.000470027	0.00983441	0.000867742	0.00996095	3.61559e-05	0.0648818	7.23118e-05	0	0.00160894	0.0246222	0	0.014155	0.00175356	0.00166317	0.000921976	0	0.0026213	0	0	0	0.0203739
83LDLR 799 FALP	0.0134929	0.152749	0.00254582	0.171079	0.0267312	0.158096	0	0.0287678	0.00178208	0.00305499	0.00280041	0	0.0445519	0.00152749	0.0969959	0.00203666	0	0.144094	0	0.00127291	0.00178208	0	0	0.00560081	0	0.000763747	0.00661914	0	0.00254582	0.0112016	0	0.00687373	0	0.0509165	0	0	0	0	0	0.0112016	0.00127291	0	0	0	0.00178208	0	0	0	0.0160387
85ODLR 796 FALP	0.0139803	0.0356908	0.000493421	0.464145	0.00213816	0.0189145	0	0.0294408	0.000986842	0.00394737	0.000986842	0	0.0131579	0	0.103618	0.00148026	0.00493421	0.0981908	0.00115132	0.00986842	0.0236842	0	0	0	0.000657895	0	0.00296053	0	0.000493421	0.00263158	0	0.000657895	0	0.0442434	0	0.00559211	0.00148026	0	0	0.0442434	0.00180921	0.000822368	0.00197368	0	0	0	0	0	0.00575658
86ODLR 797 FANP	0.0027933	0.0439944	0.00139665	0.273394	0.00418994	0.0331704	0.00174581	0.0851955	0.00244413	0.00488827	0	0	0.0139665	0	0.0768156	0.00418994	0.00768156	0.141411	0	0.00698324	0.00453911	0	0.00349162	0	0	0	0	0	0	0	0	0.00174581	0	0.135126	0	0.0206006	0.00628492	0	0	0.0146648	0.00139665	0	0	0	0	0	0	0	0.0157123
87ODLR 775 FALP	0.00956399	0.0732771	0.00126582	0.307876	0.00632911	0.0293952	0	0.0347398	0.00295359	0.00351617	0	0	0.0137834	0	0.0639944	0.00126582	0.0271449	0.076512	0.00421941	0.00225035	0.0161744	0	0.00365682	0	0.000843882	0	0.00112518	0	0	0.00112518	0	0.0045007	0	0.125316	0	0.0278481	0	0.0257384	0	0.0489451	0.00112518	0	0.00393812	0	0	0	0	0	0
88LD 800 FARP	0.0150696	0.0657844	0.00608578	0.184988	0.0138138	0.13495	0.000193199	0.0512944	0.0012558	0.00579598	0.00173879	0	0.0517774	0.0015456	0.0626932	0.0747682	0.00328439	0.0267581	0	0.00618238	0.00511978	0	0.0011592	0.00425039	0.000676198	0	0.0119784	0	0.001449	0.0114954	0.0010626	0.00579598	0	0.0651082	0	0.00415379	0.00309119	0.0402821	0	0.0107226	0.0010626	0.00193199	0.0010626	0	0.00386399	0	0	0.00173879	0.00666538
89LD 802 FALP	0.00800311	0.0395493	0.003885	0.365268	0.00761461	0.052603	0	0.0683761	0.0021756	0.00598291	0.000854701	0	0.0172494	0.000699301	0.0804196	0.004662	0.00753691	0.0719503	0.0017094	0.0037296	0.0011655	0	0.0030303	0	0.0003108	0.0003108	0.0016317	0	0.000621601	0.002331	0	0.0024087	0	0.10676	0	0	0.0027972	0.0165501	0	0.0261849	0.0010878	0.000621601	0.000854701	0	0.001554	0	0	0	0.0156177
90LD 778 FADrp	0.0146494	0.0863377	0.0174545	0.0651429	0.0081039	0.116364	0.000623377	0.0734545	0.00135065	0.00145455	0	0	0.0606753	0	0.0461299	0.00851948	0.0081039	0.100052	0.000519481	0.00768831	0.0606753	0	0	0.00311688	0	0	0.00987013	0	0.000623377	0.00633766	0	0.00342857	0	0.00675325	0	0.0290909	0.00488312	0.00758442	0	0	0	0.00290909	0.00353247	0	0.000831169	0	0.000311688	0	0.00353247
91LD 778 FALP	0.0121924	0.0414409	0.00921649	0.36384	0.00302034	0.028449	0.00119925	0.0172115	0.00171005	0.00408635	0.000488585	8.88336e-05	0.0135249	0.000111042	0.0287821	0.00735098	0.00293151	0.0688683	0.00544106	0.00375322	0.0202541	0	0.000621835	0.00310918	0.000533002	0	0.0055521	0	0	0.00835036	0.000244292	0.00013325	8.88336e-05	0.0291596	0.000199876	0.00650706	0.00155459	0.0764191	0	0.00190992	0	0.000222084	0.000333126	0	0.000644044	0	0	0	0.00413076
92LD 802 FANP	0.00274098	0.0134765	0.00228415	0.449749	0.00274098	0.024212	0	0.0201005	0	0.00571037	0	0	0.0045683	0.00342622	0.0596163	0.0507081	0.0111923	0.0927364	0.000913659	0.00251256	0.00251256	0	0.00319781	0	0	0	0.00228415	0	0	0	0	0	0	0.136135	0	0	0.00137049	0.0116492	0	0.0372316	0.00137049	0	0	0	0.00182732	0	0	0	0.00502513
93LD 778 FARP	0.00559149	0.0224911	0.0167745	0.199291	0.00204465	0.0219487	0.00509076	0.0213228	0.0134363	0.00321302	0	0	0.026038	0.00016691	0.0416858	0.0090966	0.00171083	0.0800751	0.0191529	0.00396411	0.0184018	0	0.00342166	0.0040893	0.00066764	0	0.00363029	0.00066764	0.000417275	0.00358857	0	0.00146046	0	0.108533	0.00033382	0.0286251	0.00175256	0.0213645	0	0.00279574	0	0.000292093	0.00459003	0	0.000792823	0	0	0	0.00267056
94LD 778 FANP	0.0380252	0.186947	0.0295474	0.0552924	0.00935046	0.0877696	0.00180775	0.101795	0.00236878	0.0020571	0.00199476	0	0.104226	0	0.0193866	0.00417654	0.00461289	0.0306072	0.00236878	0.0139633	0.0104102	0	0.00162075	0.00461289	0	0	0.00829074	0	0.00467523	0.0075427	0	0.00866476	0.000249345	0.021319	0	0.0148361	0.00666999	0.0196983	0	0.00374018	0	0.00143374	0.00218177	0	0.00330383	0	0	0.000872709	0.0112829
95LD 802 FARP	0.0128068	0.0389541	0	0.467449	0.0149413	0.054429	0.00213447	0.0453575	0.00106724	0	0	0	0.0261473	0.00160085	0.0346852	0.00747065	0.0058698	0.0811099	0.00800427	0.00853789	0.00320171	0	0	0	0	0	0	0	0.00480256	0	0	0.00480256	0	0.0805763	0	0	0	0.02508	0	0.011206	0	0	0	0	0.00320171	0	0	0	0.0090715
96OD 776 FARP	0.0218938	0.0684182	0.00218938	0.217843	0.0109469	0.110564	0	0.0985222	0	0	0.00164204	0	0.0344828	0	0.0366721	0.0487137	0	0.0448823	0	0.00821018	0.00437876	0	0.0060208	0	0	0	0	0	0	0	0	0.00985222	0	0.118774	0	0.00547345	0.00437876	0.0448823	0	0.0169677	0	0	0	0	0.00437876	0	0	0	0.00821018
97OD 793 FALP	0.0034588	0.0160732	0.000406918	0.383113	0.00142421	0.0111902	0	0.0286877	0.00162767	0	0	0	0.0122075	0.00122075	0.0374364	0.0500509	0.00366226	0.0583927	0.0115972	0.00122075	0.00101729	0	0.00773143	0	0.00244151	0	0.000813835	0	0	0.00101729	0	0.00244151	0	0.146083	0	0.00325534	0.000813835	0.0732452	0	0.0496439	0.0034588	0	0.00508647	0	0	0	0	0	0.000610376
98OD 793 FANP	0.0141279	0.0381872	0.00335711	0.419499	0.00433627	0.0474192	0	0.0241992	0	0.00587495	0.000839278	0	0.0223808	0.00125892	0.0362288	0.0236397	0.0103511	0.0513359	0.00125892	0.00265771	0.00405651	0	0.00125892	0	0	0	0.00293747	0	0.000419639	0.00321723	0	0.00125892	0	0.113023	0	0.00797314	0.00335711	0.0629459	0	0.0236397	0.00181844	0	0.00321723	0	0.00237795	0	0	0	0.0152469
99OD 776 FANP	0.0174033	0.0562171	0.00171743	0.216796	0.0154568	0.125315	0	0.0767117	0.000858713	0.00377834	0.00160293	0	0.0501488	0.000858713	0.0152278	0.0668651	0.0112205	0.0417335	0.00143119	0.00509503	0.00143119	0	0.00377834	0.0046943	0.000629723	0	0.00395008	0	0.000744218	0.00761392	0	0.0104763	0	0.0989237	0	0.00114495	0.00314861	0.0362949	0	0.0068697	0	0.000629723	0.000572475	0	0.00320586	0	0.000171743	0	0.00412182
[truncated: 36 more columns]

## Sheet: Sheet1
Row.names	o__Lactobacillales;f__Lactobacillaceae:g__Lactobacillus	combined		barcode-sequence	sex	treatment	age-at-sample-collection	combined
115	0.0547363	22LD	5.47363	AACTTTCAGGAG	Female	LD	22	22LD	Female22LD
116	0.16052	22OD	16.052	TGCACGTGATAA	Female	OD	22	22OD	Female22OD
117	0.0869981	22OD	8.69981	GTTCGGTGTCCA	Female	OD	22	22OD	Female22OD
118	0.00654818	22ODLR	0.654818	AAGACAGCTATC	Female	ODLR	22	22ODLR	Female22ODLR
119	0.224395	22LDLR	22.4395	ATTGACCGGTCA	Female	LDLR	22	22LDLR	Female22LDLR
120	0.0174489	22LDLR	1.74489	TTCTCCATCACA	Female	LDLR	22	22LDLR	Female22LDLR
121	0.0273514	22LDLR	2.73514	CGTAGGTAGAGG	Male	LDLR	22	22LDLR	Male22LDLR
122	0.0509383	22LDLR	5.09383	ATTTAGGACGAC	Male	LDLR	22	22LDLR	Male22LDLR
123	0.0250915	22ODLR	2.50915	GGATAGCCAAGG	Male	ODLR	22	22ODLR	Male22ODLR
124	0.0980603	30ODLR	9.80603	TGGTTGGTTACG	Female	ODLR	30	30ODLR	Female30ODLR
125	0.13527	30ODLR	13.527	GTCGTCCAAATG	Female	ODLR	30	30ODLR	Female30ODLR
127	0.0556901	30LDLR	5.56901	TACACAAGTCGC	Female	LDLR	30	30LDLR	Female30LDLR
128	0.073955	30ODLR	7.3955	GCGTCCATGAAT	Male	ODLR	30	30ODLR	Male30ODLR
129	0.0429326	30LDLR	4.29326	GTAATGCGTAAC	Male	LDLR	30	30LDLR	Male30LDLR
130	0.0907182	22LD	9.07182	GTCGCCGTACAT	Female	LD	22	22LD	Female22LD
131	0.114955	22LD	11.4955	GGAATCCGATTA	Female	LD	22	22LD	Female22LD
132	0.0132212	22OD	1.32212	CACCCGATGGTT	Female	OD	22	22OD	Female22OD
133	0.0563028	22OD	5.63028	TTCTGAGAGGTA	Female	OD	22	22OD	Female22OD
134	0.0511823	22LDLR	5.11823	ATCCCTACGGAA	Female	LDLR	22	22LDLR	Female22LDLR
135	0.0925681	22LDLR	9.25681	GGTTCCATTAGG	Male	LDLR	22	22LDLR	Male22LDLR
136	0.0772432	22LDLR	7.72432	GTGTTCCCAGAA	Male	LDLR	22	22LDLR	Male22LDLR
137	0.0629921	22ODLR	6.29921	CCGAGGTATAAT	Male	ODLR	22	22ODLR	Male22ODLR
138	0	22ODLR	0	AGCGTAATTAGC	Male	ODLR	22	22ODLR	Male22ODLR
139	0.085691	30ODLR	8.5691	CTCGTGAATGAC	Female	ODLR	30	30ODLR	Female30ODLR
140	0.0381558	30ODLR	3.81558	AGGTGAGTTCTA	Female	ODLR	30	30ODLR	Female30ODLR
141	0.0966598	30ODLR	9.66598	CCTGTCCTATCT	Female	ODLR	30	30ODLR	Female30ODLR
142	0.0327869	30LDLR	3.27869	GGTTTAACACGC	Female	LDLR	30	30LDLR	Female30LDLR
143	0.0182426	30ODLR	1.82426	AGACAGTAGGAG	Male	ODLR	30	30ODLR	Male30ODLR
144	0.0307619	30ODLR	3.07619	GCCACGACTTAC	Male	ODLR	30	30ODLR	Male30ODLR
145	0.0506329	30LDLR	5.06329	ATTGTTCCTACC	Male	LDLR	30	30LDLR	Male30LDLR
152	0.135177	30OD	13.5177	AGGTCCAAATCA	Male	OD	30	30OD	Male30OD
153	0.021511	30OD	2.1511	ACCGTGCTCACA	Male	OD	30	30OD	Male30OD
155	0.102486	30LD	10.2486	AGCTGCACCTAA	Male	LD	30	30LD	Male30LD
157	0.019216	30LD	1.9216	CTATCATCCTCA	Male	LD	30	30LD	Male30LD
168	0.171078	22LD	17.1078	TTCCTAGGCCAG	Female	LD	22	22LD	Female22LD
170	0.257881	22LDLR	25.7881	TGGCTTTCTATC	Female	LDLR	22	22LDLR	Female22LDLR
171	0.0202224	22ODLR	2.02224	ACAGCTCAAACA	Male	ODLR	22	22ODLR	Male22ODLR
172	0.0592686	22ODLR	5.92686	GAGCGTATCCAT	Female	ODLR	22	22ODLR	Female22ODLR
173	0.0382893	30ODLR	3.82893	ATGGGCGAATGG	Male	ODLR	30	30ODLR	Male30ODLR
174	0.192308	30ODLR	19.2308	GATCTCTGGGTA	Male	ODLR	30	30ODLR	Male30ODLR
177	0.0532931	30OD	5.32931	ATAGCGAACTCA	Male	OD	30	30OD	Male30OD
178	0.124828	30OD	12.4828	TAACGCTGTGTG	Male	OD	30	30OD	Male30OD
181	0.0695789	22OD	6.95789	CTGGGTATCTCG	Female	OD	22	22OD	Female22OD
182	0.0947226	22OD	9.47226	GACTACCCGTTG	Male	OD	22	22OD	Male22OD
183	0.0593343	22OD	5.93343	GCGTTGCAAACT	Male	OD	22	22OD	Male22OD
185	0.103988	22ODLR	10.3988	ACCTTACACCTT	Female	ODLR	22	22ODLR	Female22ODLR
186	0.0588235	22ODLR	5.88235	GTAGGTGCTTAC	Female	ODLR	22	22ODLR	Female22ODLR
187	0.130533	22ODLR	13.0533	CGCATTTGGATG	Female	ODLR	22	22ODLR	Female22ODLR
188	0.0314136	22ODLR	3.14136	ATAACATGTGCG	Male	ODLR	22	22ODLR	Male22ODLR
189	0.0267663	30OD	2.67663	CTTGAGAAATCG	Female	OD	30	30OD	Female30OD
190	0.0384845	30OD	3.84845	CTACACAGCACA	Female	OD	30	30OD	Female30OD
192	0.0554127	22OD	5.54127	TCTGAGGTTGCC	Male	OD	22	22OD	Male22OD
193	0.0533333	22LD	5.33333	GATCATTCTCTC	Male	LD	22	22LD	Male22LD
194	0.0510455	22LD	5.10455	AGACATACCGTA	Male	LD	22	22LD	Male22LD
195	0.031492	22LD	3.1492	GATCCTCATGCG	Male	LD	22	22LD	Male22LD
196	0.081761	30LD	8.1761	ATTATCGTCCCT	Male	LD	30	30LD	Male30LD
197	0.0955655	22LDLR	9.55655	CCAGACCGCTAT	Female	LDLR	22	22LDLR	Female22LDLR
198	0.0645242	30LD	6.45242	AGCTCTAGAAAC	Male	LD	30	30LD	Male30LD
199	0.0676746	30LDLR	6.76746	TCCATCGACGTG	Male	LDLR	30	30LDLR	Male30LDLR
200	0.0511873	30LDLR	5.11873	CGATGTGTGGTT	Male	LDLR	30	30LDLR	Male30LDLR
201	0.0607628	30LDLR	6.07628	GCGAAGTTGGGA	Male	LDLR	30	30LDLR	Male30LDLR
100OD 776 MA_NP	0.00817916	30OD	0.817916	CTGAAGGGCGAA	Male	OD	30	30OD	Male30OD
101OD 793 MA_DP	0.00865922	30OD	0.865922	CGCTCACAGAAT	Male	OD	30	30OD	Male30OD
102OD 794 MA_DRp	0.020558	30OD	2.0558	ATTCGGTAGTGC	Male	OD	30	30OD	Male30OD
103OD 801 MA_RP	0.0399714	30OD	3.99714	CGAGCTGTTACC	Male	OD	30	30OD	Male30OD
104ODLR 792 MA_RP	0.047823	30ODLR	4.7823	CAACACATGCTG	Male	ODLR	30	30ODLR	Male30ODLR
105ODLR 792 MA_DP	0.0860606	30ODLR	8.60606	ATTCTCTCACGT	Male	ODLR	30	30ODLR	Male30ODLR
106ODLR 796 MA_RP	0.125575	30ODLR	12.5575	CGACTCTAAACG	Male	ODLR	30	30ODLR	Male30ODLR
107LD 791 MA_LP	0.0711258	30LD	7.11258	GTCTTCAGCAAG	Male	LD	30	30LD	Male30LD
108LD 791 MA_DRp	0.0794148	30LD	7.94148	CGGATAACCTCC	Male	LD	30	30LD	Male30LD
109LD 800 MA_NP	0.0445753	30LD	4.45753	AGGGTGACTTTA	Male	LD	30	30LD	Male30LD
110LD 802 MA_RP	0.0731792	30LD	7.31792	GACTTCATGCGA	Male	LD	30	30LD	Male30LD
111LDLR 777 MA_DP	0.0726257	30LDLR	7.26257	GCCTGTCTGCAA	Male	LDLR	30	30LDLR	Male30LDLR
112LDLR 790 MA_NP	0.0909894	30LDLR	9.09894	ACTGATGGCCTC	Male	LDLR	30	30LDLR	Male30LDLR
113LDLR 798 MA_RP	0.0723946	30LDLR	7.23946	TTCGATGCCGCA	Male	LDLR	30	30LDLR	Male30LDLR
114LDLR 799 MA_RP	0.0521024	30LDLR	5.21024	TGTGGCTCGTGT	Male	LDLR	30	30LDLR	Male30LDLR
115LD778 MANP	0.15544	22LD	15.544	AACTTTCAGGAG	Male	LD	22	22LD	Male22LD
116LD778 MARP	0.129336	22LD	12.9336	TGCACGTGATAA	Male	LD	22	22LD	Male22LD
117LD SAL 800 MARP	0.114749	22LD	11.4749	GTTCGGTGTCCA	Male	LD	22	22LD	Male22LD
118LD 791 MANP	0.0484816	22LD	4.84816	AAGACAGCTATC	Male	LD	22	22LD	Male22LD
119OD 793 MANP	0.0914561	22OD	9.14561	ATTGACCGGTCA	Male	OD	22	22OD	Male22OD
120OD 794 MANP	0.0533088	22OD	5.33088	TTCTCCATCACA	Male	OD	22	22OD	Male22OD
122OD SAL 776 MARP	0.0568182	22OD	5.68182	ATTTAGGACGAC	Male	OD	22	22OD	Male22OD
123LDLR 799 MANP	0.0579844	22LDLR	5.79844	GGATAGCCAAGG	Male	LDLR	22	22LDLR	Male22LDLR
124LDLR 790 MANP	0.097848	22LDLR	9.7848	TGGTTGGTTACG	Male	LDLR	22	22LDLR	Male22LDLR
125LDLR 777 MANP	0.114141	22LDLR	11.4141	GTCGTCCAAATG	Male	LDLR	22	22LDLR	Male22LDLR
126LDLR 798 MALP	0.191183	22LDLR	19.1183	CAACGTGCTCCA	Male	LDLR	22	22LDLR	Male22LDLR
128OD793 FARP	0.104593	22OD	10.4593	GCGTCCATGAAT	Female	OD	22	22OD	Female22OD
141ODLR 797 FARP P30	0.0283262	30ODLR	2.83262	CCTGTCCTATCT	Female	ODLR	30	30ODLR	Female30ODLR
147LDLR 798 FARP P22	0.0445063	22LDLR	4.45063	GCAGATTTCCAG	Female	LDLR	22	22LDLR	Female22LDLR
148LD SAL 800 FARP P22	0.0947159	22LD	9.47159	AGATGATCAGTC	Female	LD	22	22LD	Female22LD
155OD+SAL 794MA_NP	0.0441176	30OD	4.41176	AGCTGCACCTAA	Male	OD	30	30OD	Male30OD
156LD F1F_17	0.254902	30LD	25.4902	CCTTGACCGATG	Female	LD	30	30LD	Female30LD
157LDLR 798MA_RP	0.121888	30LDLR	12.1888	CTATCATCCTCA	Male	LDLR	30	30LDLR	Male30LDLR
158LD F1M_11	0.197269	30LD	19.7269	ACTCTAGCCGGT	Female	LD	30	30LD	Female30LD
159LD+LR 798MA_LP	0.077573	22LDLR	7.7573	CGATAGGCCTTA	Male	LDLR	22	22LDLR	Male22LDLR
161LD F1F_18	0.175837	30LD	17.5837	CTTAGGCATGTG	Female	LD	30	30LD	Female30LD
162OD F1M_9	0.181984	30OD	18.1984	CCAGATATAGCA	Female	OD	30	30OD	Female30OD
163LD F1F_19	0.0523338	30LD	5.23338	GAGAGTCCACTT	Female	LD	30	30LD	Female30LD
164LD F1F_16	0.136842	30LD	13.6842	GAACGGGACGTA	Female	LD	30	30LD	Female30LD
165OD F1F_13	0.122349	30OD	12.2349	ACGTGTAGGCTT	Female	OD	30	30OD	Female30OD
166OD+SAL 794MA_DP	0.11814	30OD	11.814	GGTCTCCTACAG	Male	OD	30	30OD	Male30OD
80LDLR 798 FANP	0.055187	30LDLR	5.5187	TCGTCAAACCCG	Female	LDLR	30	30LDLR	Female30LDLR
81LDLR 799 FARP	0.0508894	30LDLR	5.08894	TAATCGGTGCCA	Female	LDLR	30	30LDLR	Female30LDLR
83LDLR 799 FALP	0.144094	30LDLR	14.4094	CGGGTGTTTGCT	Female	LDLR	30	30LDLR	Female30LDLR
85ODLR 796 FALP	0.0981908	30ODLR	9.81908	GTGCAACCAATC	Female	ODLR	30	30ODLR	Female30ODLR
86ODLR 797 FANP	0.141411	30ODLR	14.1411	GCTTGAGCTTGA	Female	ODLR	30	30ODLR	Female30ODLR
87ODLR 775 FALP	0.076512	30ODLR	7.6512	CGCTGTGGATTA	Female	ODLR	30	30ODLR	Female30ODLR
88LD 800 FARP	0.0267581	30LD	2.67581	CTGTCAGTGACC	Female	LD	30	30LD	Female30LD
89LD 802 FALP	0.0719503	30LD	7.19503	ACGATTCGAGTC	Female	LD	30	30LD	Female30LD
90LD 778 FADrp	0.100052	30LD	10.0052	GGTTCGGTCCAT	Female	LD	30	30LD	Female30LD
91LD 778 FALP	0.0688683	30LD	6.88683	CTGATCCATCTT	Female	LD	30	30LD	Female30LD
92LD 802 FANP	0.0927364	30LD	9.27364	TATGTGCCGGCT	Female	LD	30	30LD	Female30LD
93LD 778 FARP	0.0800751	30LD	8.00751	TGGTCGCATCGT	Female	LD	30	30LD	Female30LD
94LD 778 FANP	0.0306072	30LD	3.06072	TGTAAGACTTGG	Female	LD	30	30LD	Female30LD
95LD 802 FARP	0.0811099	30LD	8.11099	CGGATCTAGTGT	Female	LD	30	30LD	Female30LD
96OD 776 FARP	0.0448823	30OD	4.48823	CGATCTTCGAGC	Female	OD	30	30OD	Female30OD
97OD 793 FALP	0.0583927	30OD	5.83927	GTCGAATTTGCG	Female	OD	30	30OD	Female30OD
98OD 793 FANP	0.0513359	30OD	5.13359	GCATCAGAGTTA	Female	OD	30	30OD	Female30OD
99OD 776 FANP	0.0417335	30OD	4.17335	GTGGTCATCGTA	Female	OD	30	30OD	Female30OD

## Sheet: Sheet2
index	barcode-sequence	sex	treatment	age-at-sample-collection	combined
115	AACTTTCAGGAG	Female	LD	22	22LD
116	TGCACGTGATAA	Female	OD	22	22OD
117	GTTCGGTGTCCA	Female	OD	22	22OD
118	AAGACAGCTATC	Female	ODLR	22	22ODLR
119	ATTGACCGGTCA	Female	LDLR	22	22LDLR
120	TTCTCCATCACA	Female	LDLR	22	22LDLR
121	CGTAGGTAGAGG	Male	LDLR	22	22LDLR
122	ATTTAGGACGAC	Male	LDLR	22	22LDLR
123	GGATAGCCAAGG	Male	ODLR	22	22ODLR
124	TGGTTGGTTACG	Female	ODLR	30	30ODLR
125	GTCGTCCAAATG	Female	ODLR	30	30ODLR
127	TACACAAGTCGC	Female	LDLR	30	30LDLR
128	GCGTCCATGAAT	Male	ODLR	30	30ODLR
129	GTAATGCGTAAC	Male	LDLR	30	30LDLR
130	GTCGCCGTACAT	Female	LD	22	22LD
131	GGAATCCGATTA	Female	LD	22	22LD
132	CACCCGATGGTT	Female	OD	22	22OD
133	TTCTGAGAGGTA	Female	OD	22	22OD
134	ATCCCTACGGAA	Female	LDLR	22	22LDLR
135	GGTTCCATTAGG	Male	LDLR	22	22LDLR
136	GTGTTCCCAGAA	Male	LDLR	22	22LDLR
137	CCGAGGTATAAT	Male	ODLR	22	22ODLR
138	AGCGTAATTAGC	Male	ODLR	22	22ODLR
139	CTCGTGAATGAC	Female	ODLR	30	30ODLR
140	AGGTGAGTTCTA	Female	ODLR	30	30ODLR
141	CCTGTCCTATCT	Female	ODLR	30	30ODLR
142	GGTTTAACACGC	Female	LDLR	30	30LDLR
143	AGACAGTAGGAG	Male	ODLR	30	30ODLR
144	GCCACGACTTAC	Male	ODLR	30	30ODLR
145	ATTGTTCCTACC	Male	LDLR	30	30LDLR
152	AGGTCCAAATCA	Male	OD	30	30OD
153	ACCGTGCTCACA	Male	OD	30	30OD
155	AGCTGCACCTAA	Male	LD	30	30LD
157	CTATCATCCTCA	Male	LD	30	30LD
168	TTCCTAGGCCAG	Female	LD	22	22LD
170	TGGCTTTCTATC	Female	LDLR	22	22LDLR
171	ACAGCTCAAACA	Male	ODLR	22	22ODLR
172	GAGCGTATCCAT	Female	ODLR	22	22ODLR
173	ATGGGCGAATGG	Male	ODLR	30	30ODLR
174	GATCTCTGGGTA	Male	ODLR	30	30ODLR
177	ATAGCGAACTCA	Male	OD	30	30OD
178	TAACGCTGTGTG	Male	OD	30	30OD
181	CTGGGTATCTCG	Female	OD	22	22OD
182	GACTACCCGTTG	Male	OD	22	22OD
183	GCGTTGCAAACT	Male	OD	22	22OD
185	ACCTTACACCTT	Female	ODLR	22	22ODLR
186	GTAGGTGCTTAC	Female	ODLR	22	22ODLR
187	CGCATTTGGATG	Female	ODLR	22	22ODLR
188	ATAACATGTGCG	Male	ODLR	22	22ODLR
189	CTTGAGAAATCG	Female	OD	30	30OD
190	CTACACAGCACA	Female	OD	30	30OD
192	TCTGAGGTTGCC	Male	OD	22	22OD
193	GATCATTCTCTC	Male	LD	22	22LD
194	AGACATACCGTA	Male	LD	22	22LD
195	GATCCTCATGCG	Male	LD	22	22LD
196	ATTATCGTCCCT	Male	LD	30	30LD
197	CCAGACCGCTAT	Female	LDLR	22	22LDLR
198	AGCTCTAGAAAC	Male	LD	30	30LD
199	TCCATCGACGTG	Male	LDLR	30	30LDLR
200	CGATGTGTGGTT	Male	LDLR	30	30LDLR
201	GCGAAGTTGGGA	Male	LDLR	30	30LDLR
100OD 776 MA_NP	CTGAAGGGCGAA	Male	OD	30	30OD
101OD 793 MA_DP	CGCTCACAGAAT	Male	OD	30	30OD
102OD 794 MA_DRp	ATTCGGTAGTGC	Male	OD	30	30OD
103OD 801 MA_RP	CGAGCTGTTACC	Male	OD	30	30OD
104ODLR 792 MA_RP	CAACACATGCTG	Male	ODLR	30	30ODLR
105ODLR 792 MA_DP	ATTCTCTCACGT	Male	ODLR	30	30ODLR
106ODLR 796 MA_RP	CGACTCTAAACG	Male	ODLR	30	30ODLR
107LD 791 MA_LP	GTCTTCAGCAAG	Male	LD	30	30LD
108LD 791 MA_DRp	CGGATAACCTCC	Male	LD	30	30LD
109LD 800 MA_NP	AGGGTGACTTTA	Male	LD	30	30LD
110LD 802 MA_RP	GACTTCATGCGA	Male	LD	30	30LD
111LDLR 777 MA_DP	GCCTGTCTGCAA	Male	LDLR	30	30LDLR
112LDLR 790 MA_NP	ACTGATGGCCTC	Male	LDLR	30	30LDLR
113LDLR 798 MA_RP	TTCGATGCCGCA	Male	LDLR	30	30LDLR
114LDLR 799 MA_RP	TGTGGCTCGTGT	Male	LDLR	30	30LDLR
115LD778 MANP	AACTTTCAGGAG	Male	LD	22	22LD
116LD778 MARP	TGCACGTGATAA	Male	LD	22	22LD
117LD SAL 800 MARP	GTTCGGTGTCCA	Male	LD	22	22LD
118LD 791 MANP	AAGACAGCTATC	Male	LD	22	22LD
119OD 793 MANP	ATTGACCGGTCA	Male	OD	22	22OD
120OD 794 MANP	TTCTCCATCACA	Male	OD	22	22OD
122OD SAL 776 MARP	ATTTAGGACGAC	Male	OD	22	22OD
123LDLR 799 MANP	GGATAGCCAAGG	Male	LDLR	22	22LDLR
124LDLR 790 MANP	TGGTTGGTTACG	Male	LDLR	22	22LDLR
125LDLR 777 MANP	GTCGTCCAAATG	Male	LDLR	22	22LDLR
126LDLR 798 MALP	CAACGTGCTCCA	Male	LDLR	22	22LDLR
128OD793 FARP	GCGTCCATGAAT	Female	OD	22	22OD
141ODLR 797 FARP P30	CCTGTCCTATCT	Female	ODLR	30	30ODLR
147LDLR 798 FARP P22	GCAGATTTCCAG	Female	LDLR	22	22LDLR
148LD SAL 800 FARP P22	AGATGATCAGTC	Female	LD	22	22LD
155OD+SAL 794MA_NP	AGCTGCACCTAA	Male	OD	30	30OD
156LD F1F_17	CCTTGACCGATG	Female	LD	30	30LD
157LDLR 798MA_RP	CTATCATCCTCA	Male	LDLR	30	30LDLR
158LD F1M_11	ACTCTAGCCGGT	Female	LD	30	30LD
159LD+LR 798MA_LP	CGATAGGCCTTA	Male	LDLR	22	22LDLR
161LD F1F_18	CTTAGGCATGTG	Female	LD	30	30LD
162OD F1M_9	CCAGATATAGCA	Female	OD	30	30OD
163LD F1F_19	GAGAGTCCACTT	Female	LD	30	30LD
164LD F1F_16	GAACGGGACGTA	Female	LD	30	30LD
165OD F1F_13	ACGTGTAGGCTT	Female	OD	30	30OD
166OD+SAL 794MA_DP	GGTCTCCTACAG	Male	OD	30	30OD
80LDLR 798 FANP	TCGTCAAACCCG	Female	LDLR	30	30LDLR
81LDLR 799 FARP	TAATCGGTGCCA	Female	LDLR	30	30LDLR
83LDLR 799 FALP	CGGGTGTTTGCT	Female	LDLR	30	30LDLR
85ODLR 796 FALP	GTGCAACCAATC	Female	ODLR	30	30ODLR
86ODLR 797 FANP	GCTTGAGCTTGA	Female	ODLR	30	30ODLR
87ODLR 775 FALP	CGCTGTGGATTA	Female	ODLR	30	30ODLR
88LD 800 FARP	CTGTCAGTGACC	Female	LD	30	30LD
89LD 802 FALP	ACGATTCGAGTC	Female	LD	30	30LD
90LD 778 FADrp	GGTTCGGTCCAT	Female	LD	30	30LD
91LD 778 FALP	CTGATCCATCTT	Female	LD	30	30LD
92LD 802 FANP	TATGTGCCGGCT	Female	LD	30	30LD
93LD 778 FARP	TGGTCGCATCGT	Female	LD	30	30LD
94LD 778 FANP	TGTAAGACTTGG	Female	LD	30	30LD
95LD 802 FARP	CGGATCTAGTGT	Female	LD	30	30LD
96OD 776 FARP	CGATCTTCGAGC	Female	OD	30	30OD
97OD 793 FALP	GTCGAATTTGCG	Female	OD	30	30OD
98OD 793 FANP	GCATCAGAGTTA	Female	OD	30	30OD
99OD 776 FANP	GTGGTCATCGTA	Female	OD	30	30OD

## Sheet: Sheet3
Row.names	VEH/CON.+.LR	DE-71	DE-71.+.LR	VEH/CON	sex	treatment	age-at-sample-collection	combined
115	0	1	0	0	Female	LD	22	Female22LD
116	0	0	0	1	Female	OD	22	Female22OD
117	0	0	0	1	Female	OD	22	Female22OD
118	1	0	0	0	Female	ODLR	22	Female22ODLR
119	0	0	1	0	Female	LDLR	22	Female22LDLR
120	0	0	1	0	Female	LDLR	22	Female22LDLR
121	0	0	1	0	Male	LDLR	22	Male22LDLR
122	0	0	1	0	Male	LDLR	22	Male22LDLR
123	1	0	0	0	Male	ODLR	22	Male22ODLR
124	1	0	0	0	Female	ODLR	30	Female30ODLR
125	1	0	0	0	Female	ODLR	30	Female30ODLR
127	0	0	1	0	Female	LDLR	30	Female30LDLR
128	1	0	0	0	Male	ODLR	30	Male30ODLR
129	0	0	1	0	Male	LDLR	30	Male30LDLR
130	0	1	0	0	Female	LD	22	Female22LD
131	0	1	0	0	Female	LD	22	Female22LD
132	0	0	0	1	Female	OD	22	Female22OD
133	0	0	0	1	Female	OD	22	Female22OD
134	0	0	1	0	Female	LDLR	22	Female22LDLR
135	0	0	1	0	Male	LDLR	22	Male22LDLR
136	0	0	1	0	Male	LDLR	22	Male22LDLR
137	1	0	0	0	Male	ODLR	22	Male22ODLR
138	1	0	0	0	Male	ODLR	22	Male22ODLR
139	1	0	0	0	Female	ODLR	30	Female30ODLR
140	1	0	0	0	Female	ODLR	30	Female30ODLR
141	1	0	0	0	Female	ODLR	30	Female30ODLR
142	0	0	1	0	Female	LDLR	30	Female30LDLR
143	1	0	0	0	Male	ODLR	30	Male30ODLR
144	1	0	0	0	Male	ODLR	30	Male30ODLR
145	0	0	1	0	Male	LDLR	30	Male30LDLR
152	0	0	0	1	Male	OD	30	Male30OD
153	0	0	0	1	Male	OD	30	Male30OD
155	0	1	0	0	Male	LD	30	Male30LD
157	0	1	0	0	Male	LD	30	Male30LD
168	0	1	0	0	Female	LD	22	Female22LD
170	0	0	1	0	Female	LDLR	22	Female22LDLR
171	1	0	0	0	Male	ODLR	22	Male22ODLR
172	1	0	0	0	Female	ODLR	22	Female22ODLR
173	1	0	0	0	Male	ODLR	30	Male30ODLR
174	1	0	0	0	Male	ODLR	30	Male30ODLR
177	0	0	0	1	Male	OD	30	Male30OD
178	0	0	0	1	Male	OD	30	Male30OD
181	0	0	0	1	Female	OD	22	Female22OD
182	0	0	0	1	Male	OD	22	Male22OD
183	0	0	0	1	Male	OD	22	Male22OD
185	1	0	0	0	Female	ODLR	22	Female22ODLR
186	1	0	0	0	Female	ODLR	22	Female22ODLR
187	1	0	0	0	Female	ODLR	22	Female22ODLR
188	1	0	0	0	Male	ODLR	22	Male22ODLR
189	0	0	0	1	Female	OD	30	Female30OD
190	0	0	0	1	Female	OD	30	Female30OD
192	0	0	0	1	Male	OD	22	Male22OD
193	0	1	0	0	Male	LD	22	Male22LD
194	0	1	0	0	Male	LD	22	Male22LD
195	0	1	0	0	Male	LD	22	Male22LD
196	0	1	0	0	Male	LD	30	Male30LD
197	0	0	1	0	Female	LDLR	22	Female22LDLR
198	0	1	0	0	Male	LD	30	Male30LD
199	0	0	1	0	Male	LDLR	30	Male30LDLR
200	0	0	1	0	Male	LDLR	30	Male30LDLR
201	0	0	1	0	Male	LDLR	30	Male30LDLR
100OD 776 MA_NP	0	0	0	1	Male	OD	30	Male30OD
101OD 793 MA_DP	0	0	0	1	Male	OD	30	Male30OD
102OD 794 MA_DRp	0	0	0	1	Male	OD	30	Male30OD
103OD 801 MA_RP	0	0	0	1	Male	OD	30	Male30OD
104ODLR 792 MA_RP	1	0	0	0	Male	ODLR	30	Male30ODLR
105ODLR 792 MA_DP	1	0	0	0	Male	ODLR	30	Male30ODLR
106ODLR 796 MA_RP	1	0	0	0	Male	ODLR	30	Male30ODLR
107LD 791 MA_LP	0	1	0	0	Male	LD	30	Male30LD
108LD 791 MA_DRp	0	1	0	0	Male	LD	30	Male30LD
109LD 800 MA_NP	0	1	0	0	Male	LD	30	Male30LD
110LD 802 MA_RP	0	1	0	0	Male	LD	30	Male30LD
111LDLR 777 MA_DP	0	0	1	0	Male	LDLR	30	Male30LDLR
112LDLR 790 MA_NP	0	0	1	0	Male	LDLR	30	Male30LDLR
113LDLR 798 MA_RP	0	0	1	0	Male	LDLR	30	Male30LDLR
114LDLR 799 MA_RP	0	0	1	0	Male	LDLR	30	Male30LDLR
115LD778 MANP	0	1	0	0	Male	LD	22	Male22LD
116LD778 MARP	0	1	0	0	Male	LD	22	Male22LD
117LD SAL 800 MARP	0	1	0	0	Male	LD	22	Male22LD
118LD 791 MANP	0	1	0	0	Male	LD	22	Male22LD
119OD 793 MANP	0	0	0	1	Male	OD	22	Male22OD
120OD 794 MANP	0	0	0	1	Male	OD	22	Male22OD
122OD SAL 776 MARP	0	0	0	1	Male	OD	22	Male22OD
123LDLR 799 MANP	0	0	1	0	Male	LDLR	22	Male22LDLR
124LDLR 790 MANP	0	0	1	0	Male	LDLR	22	Male22LDLR
125LDLR 777 MANP	0	0	1	0	Male	LDLR	22	Male22LDLR
126LDLR 798 MALP	0	0	1	0	Male	LDLR	22	Male22LDLR
128OD793 FARP	0	0	0	1	Female	OD	22	Female22OD
141ODLR 797 FARP P30	1	0	0	0	Female	ODLR	30	Female30ODLR
147LDLR 798 FARP P22	0	0	1	0	Female	LDLR	22	Female22LDLR
148LD SAL 800 FARP P22	0	1	0	0	Female	LD	22	Female22LD
155OD+SAL 794MA_NP	0	0	0	1	Male	OD	30	Male30OD
156LD F1F_17	0	1	0	0	Female	LD	30	Female30LD
157LDLR 798MA_RP	0	0	1	0	Male	LDLR	30	Male30LDLR
158LD F1M_11	0	1	0	0	Female	LD	30	Female30LD
159LD+LR 798MA_LP	0	0	1	0	Male	LDLR	22	Male22LDLR
161LD F1F_18	0	1	0	0	Female	LD	30	Female30LD
162OD F1M_9	0	0	0	1	Female	OD	30	Female30OD
163LD F1F_19	0	1	0	0	Female	LD	30	Female30LD
164LD F1F_16	0	1	0	0	Female	LD	30	Female30LD
165OD F1F_13	0	0	0	1	Female	OD	30	Female30OD
166OD+SAL 794MA_DP	0	0	0	1	Male	OD	30	Male30OD
80LDLR 798 FANP	0	0	1	0	Female	LDLR	30	Female30LDLR
81LDLR 799 FARP	0	0	1	0	Female	LDLR	30	Female30LDLR
83LDLR 799 FALP	0	0	1	0	Female	LDLR	30	Female30LDLR
85ODLR 796 FALP	1	0	0	0	Female	ODLR	30	Female30ODLR
86ODLR 797 FANP	1	0	0	0	Female	ODLR	30	Female30ODLR
87ODLR 775 FALP	1	0	0	0	Female	ODLR	30	Female30ODLR
88LD 800 FARP	0	1	0	0	Female	LD	30	Female30LD
89LD 802 FALP	0	1	0	0	Female	LD	30	Female30LD
90LD 778 FADrp	0	1	0	0	Female	LD	30	Female30LD
91LD 778 FALP	0	1	0	0	Female	LD	30	Female30LD
92LD 802 FANP	0	1	0	0	Female	LD	30	Female30LD
93LD 778 FARP	0	1	0	0	Female	LD	30	Female30LD
94LD 778 FANP	0	1	0	0	Female	LD	30	Female30LD
95LD 802 FARP	0	1	0	0	Female	LD	30	Female30LD
96OD 776 FARP	0	0	0	1	Female	OD	30	Female30OD
97OD 793 FALP	0	0	0	1	Female	OD	30	Female30OD
98OD 793 FANP	0	0	0	1	Female	OD	30	Female30OD
99OD 776 FANP	0	0	0	1	Female	OD	30	Female30OD

## Sheet: Sheet4
Row.names	o__Clostridiales;f__Ruminococcaceae:g__Oscillospira	o__Clostridiales;__:__	o__Clostridiales;f__Ruminococcaceae:g__Ruminococcus	o__Bacteroidales;f__S24-7:g__	o__Desulfovibrionales;f__Desulfovibrionaceae:g__	o__Clostridiales;f__Lachnospiraceae:g__	o__YS2;f__:g__	o__Clostridiales;f__Lachnospiraceae:__	o__RF39;f__:g__	o__Bacteroidales;f__Rikenellaceae:g__AF12	o__Clostridiales;f__[Mogibacteriaceae]:g__	o__Erysipelotrichales;f__Erysipelotrichaceae:g__Allobaculum	o__Clostridiales;f__:g__	o__Coriobacteriales;f__Coriobacteriaceae:g__Adlercreutzia	o__Bacteroidales;f__Rikenellaceae:g__	o__Mycoplasmatales;f__Mycoplasmataceae:g__	o__Campylobacterales;f__Helicobacteraceae:g__Flexispira	o__Lactobacillales;f__Lactobacillaceae:g__Lactobacillus	o__Bacteroidales;f__Porphyromonadaceae:g__Parabacteroides	o__Clostridiales;f__Ruminococcaceae:__	o__Bacteroidales;f__[Odoribacteraceae]:g__Odoribacter	o__Erysipelotrichales;f__Erysipelotrichaceae:g__	o__Clostridiales;f__Ruminococcaceae:g__	o__Clostridiales;f__Peptococcaceae:g__	o__HA64;f__:g__	o__Clostridiales;f__Lachnospiraceae:g__Coprococcus	o__RF32;f__:g__	o__Desulfovibrionales;f__Desulfovibrionaceae:g__Bilophila	o__Clostridiales;f__Lachnospiraceae:g__[Ruminococcus]	o__Clostridiales;f__Lachnospiraceae:g__Dorea	o__Deferribacterales;f__Deferribacteraceae:g__Mucispirillum	o__Coriobacteriales;f__Coriobacteriaceae:g__	o__Bacteroidales;f__Bacteroidaceae:g__Bacteroides	o__Pasteurellales;f__Pasteurellaceae:__	o__Chlamydiales;f__Chlamydiaceae:g__Chlamydia	o__Clostridiales;f__Ruminococcaceae:g__Butyricicoccus	o__Bacteroidales;f__[Paraprevotellaceae]:g__[Prevotella]	o__Enterobacteriales;f__Enterobacteriaceae:__	o__Burkholderiales;f__Alcaligenaceae:g__Sutterella	o__Erysipelotrichales;f__Erysipelotrichaceae:g__Coprobacillus	o__Desulfovibrionales;f__Desulfovibrionaceae:g__Desulfovibrio	o__Erysipelotrichales;f__Erysipelotrichaceae:g__Clostridium	o__Campylobacterales;f__Helicobacteraceae:g__Helicobacter	o__Clostridiales;f__Dehalobacteriaceae:g__Dehalobacterium	o__Pasteurellales;f__Pasteurellaceae:g__Aggregatibacter	o__Clostridiales;f__Lachnospiraceae:g__Roseburia	o__Anaeroplasmatales;f__Anaeroplasmataceae:g__Anaeroplasma	o__CW040;f__F16:g__	o__Clostridiales;f__Clostridiaceae:g__Clostridium
115	0.00899775	0.043989	0.0109973	0.247938	0.00924769	0.0257436	0.00324919	0.0602349	0.0204949	0.00374906	0	0	0.0534866	0	0.0417396	0.0187453	0	0.0547363	0.00924769	0.00649838	0.00524869	0.00124969	0.00224944	0	0	0.0127468	0	0	0.0189953	0	0.00374906	0	0.027993	0	0	0	0.178705	0	0.00174956	0	0.00124969	0	0	0	0	0	0.011997	0	0
116	0.023083	0.105068	0.0249403	0.214646	0.0071637	0.124702	0	0.0742903	0.00132661	0.00424516	0	0	0.0684532	0	0.0100822	0.00742903	0	0.16052	0	0.00397984	0.00504112	0	0	0	0	0.01645	0	0	0.0127355	0	0.00530645	0	0.0132661	0	0	0	0.0204298	0	0.00504112	0.00106129	0.00106129	0	0	0.00132661	0	0	0	0	0
117	0.0172084	0.0690727	0.0157744	0.277008	0.0119503	0.0478011	0	0.0243786	0	0.00358509	0	0	0.0380019	0	0.0554493	0.00358509	0	0.0869981	0.0143403	0.00215105	0.00693117	0.000956023	0.0043021	0.00143403	0	0.0267686	0.000478011	0	0.0152964	0	0.00764818	0	0.0152964	0	0.00167304	0.00310707	0.0559273	0	0	0	0	0	0	0	0	0	0.0239006	0	0
118	0.0187091	0.114125	0.0252572	0.143124	0.0280636	0.0467727	0.0243218	0.0233863	0	0	0	0	0.0682881	0	0.0196445	0.00561272	0	0.00654818	0.0523854	0	0.00935454	0	0	0	0	0.00467727	0	0	0.0243218	0	0.00654818	0	0.070159	0	0.105706	0	0.0420954	0.00187091	0	0	0	0.00280636	0	0	0	0	0.00280636	0	0
119	0.00782361	0.0697013	0.00142248	0.213371	0.00462304	0.0611664	0	0.0359175	0.00320057	0.00604552	0	0	0.0483642	0	0.0291607	0.0323613	0.00497866	0.224395	0.00106686	0.00711238	0.00142248	0.00248933	0.00355619	0	0.000711238	0.0110242	0	0	0.0152916	0.00533428	0.00675676	0	0.0295164	0	0.00782361	0.00782361	0.0181366	0	0.00675676	0	0.00177809	0.00177809	0	0.00106686	0	0	0.014936	0	0
120	0.00922583	0.0274769	0.0132371	0.290814	0.00220618	0.0168472	0.00601685	0.019655	0.0499398	0.00822302	0.000802246	0	0.0112314	0	0.0693943	0.0052146	0	0.0174489	0.0361011	0	0.00561572	0.00140393	0.00240674	0	0	0.0306859	0.00722022	0	0.00461292	0	0.00601685	0	0.0507421	0	0.0106298	0	0.119936	0	0.00100281	0	0	0	0	0	0	0	0.00461292	0	0
124	0.0282567	0.0615421	0.0160441	0.414751	0.0176006	0.0556753	0	0.0549569	0.000838123	0.00514847	0.000718391	0	0.0256226	0.000478927	0.0657328	0.0026341	0.00119732	0.0980603	0	0.0075431	0.0167625	0.000239464	0	0	0	0.00742337	0.0029933	0.00119732	0.00419061	0.000957854	0.00203544	0	0.0259818	0	0.00335249	0.00251437	0.00993774	0	0.0105364	0	0	0	0	0.00167625	0	0	0	0	0
125	0.0323651	0.0630705	0.00373444	0.174274	0.0116183	0.0526971	0	0.0676349	0.00207469	0.0033195	0	0	0.0713693	0	0.186722	0.00248963	0	0.13527	0.00373444	0.00871369	0.0327801	0	0.00207469	0	0	0.00871369	0	0	0.0116183	0	0.00290456	0	0.026971	0	0.0033195	0	0	0	0.020332	0	0.00124481	0	0	0	0	0	0	0	0
127	0.0145278	0.177361	0	0.128935	0.0121065	0.144673	0	0.0811138	0	0.00423729	0	0	0.0575061	0	0.0938257	0.00181598	0.00968523	0.0556901	0.00363196	0.00544794	0.00605327	0.00484262	0.00484262	0.00242131	0	0.0102906	0	0	0.0066586	0	0.00363196	0	0.0623487	0	0	0.00605327	0.0115012	0	0.0242131	0	0	0	0	0.00544794	0	0	0.0193705	0	0
130	0.0125997	0.0604788	0.00419992	0.408232	0.00377992	0.0344393	0	0.0302394	0.00755985	0.00629987	0	0	0.0352793	0	0.0600588	0.0146997	0.0050399	0.0907182	0.0138597	0	0.00755985	0	0.00335993	0.00251995	0	0.00713986	0.00209996	0	0.0125997	0	0	0	0.0734985	0	0	0	0.0155397	0	0	0	0	0	0	0	0	0	0.00755985	0	0
131	0.0207589	0.0390625	0.00647321	0.290848	0.0109375	0.0395089	0.000669643	0.0524554	0.0102679	0.0167411	0	0	0.0428571	0	0.0580357	0.0191964	0	0.114955	0.00803571	0.00424107	0.0136161	0	0.00111607	0.00178571	0	0.0125	0	0	0.00959821	0	0.00401786	0	0.0328125	0	0	0.00267857	0.0435268	0	0.00133929	0	0.00200893	0	0	0	0.000892857	0.000892857	0.0046875	0	0
132	0.0240385	0.0649038	0.015625	0.457933	0.00360577	0.0522837	0	0.00961538	0.00480769	0.00360577	0	0	0.00480769	0	0.0258413	0	0.00420673	0.0132212	0.0222356	0	0.00721154	0	0.00420673	0	0	0	0.00120192	0	0.0228365	0	0.00240385	0	0.016226	0	0	0	0.0751202	0	0	0	0	0	0	0	0.00180288	0	0.0168269	0	0
133	0.0206444	0.129809	0.0203316	0.24523	0.0168908	0.0178292	0	0.0306537	0	0.00719424	0.00187676	0.00218955	0.0710041	0	0.0137629	0.00750704	0	0.0563028	0	0.00969659	0.00531749	0	0	0	0	0.0306537	0	0	0.0178292	0	0.00531749	0	0.00844542	0	0.0121989	0	0.0778855	0.00156397	0.00093838	0	0.00093838	0	0	0.00250235	0	0	0.0538004	0	0
134	0.0215504	0.137384	0.00927866	0.266387	0.0077821	0.0829093	0	0.0362167	0	0.00658485	0	0	0.0395091	0	0.106854	0	0	0.0511823	0.00838072	0.00538761	0.00538761	0	0.00329243	0	0	0.0131697	0	0	0.0302305	0.00808141	0.00329243	0	0.0362167	0	0	0.00568692	0.0119725	0	0.00239449	0	0	0.000897935	0	0.00329243	0	0	0.00628554	0	0.000897935
139	0.0223069	0.0813384	0	0.241567	0.015778	0.054679	0	0.116431	0.00163221	0.0108814	0	0	0.0609358	0	0.11235	0.0108814	0	0.085691	0.00353645	0.00136017	0.0301959	0.00353645	0.00272035	0	0	0.00408052	0	0	0.0108814	0	0.000816104	0	0.0514146	0	0.000816104	0.00489663	0	0	0.00843308	0	0.00136017	0	0	0	0	0	0.00489663	0	0
140	0.00516693	0.0647854	0.00317965	0.45151	0.00675676	0.0345787	0	0.0468998	0.0063593	0.00278219	0	0	0.0234499	0	0.0353736	0.00317965	0.0119237	0.0381558	0.00198728	0.00437202	0.0214626	0.00437202	0	0.00158983	0	0	0	0	0	0	0.00715421	0	0.0842607	0	0.0246423	0	0.0202703	0	0.0290143	0.00198728	0	0.00238474	0	0.00198728	0	0	0	0	0
141	0.0156666	0.052616	0.00798108	0.266923	0.00620751	0.0673958	0	0.0600059	0.00118238	0.00532072	0.000886787	0	0.0174401	0	0.160508	0.00384274	0.00502513	0.0966598	0.00118238	0.00620751	0.0620751	0	0.00147798	0	0	0.00738989	0.000886787	0.000886787	0.0067987	0	0	0	0.0345847	0	0.00502513	0	0.0298552	0	0.0201005	0	0	0.00325155	0	0	0	0	0	0	0
142	0	0.0393443	0	0.548087	0	0.0103825	0	0.0453552	0	0	0	0.0010929	0.0180328	0	0.0387978	0.00546448	0.00819672	0.0327869	0	0	0	0	0	0	0.00163934	0	0	0	0.00273224	0	0.00546448	0	0.118033	0	0.00437158	0	0.0355191	0	0.0448087	0	0	0.00218579	0	0	0	0	0.00437158	0	0
168	0	0.217391	0.0141777	0.120038	0.0122873	0.115312	0	0.152174	0	0	0	0	0.036862	0	0.00567108	0.00756144	0	0.171078	0	0	0.0293006	0	0	0	0	0	0	0	0.0170132	0	0	0	0.00756144	0	0.0094518	0	0.0226843	0	0	0	0	0	0	0	0	0	0	0	0
170	0.0118863	0.0403101	0.00258398	0.343152	0.00516796	0.0289406	0.00310078	0.0165375	0.00361757	0.00723514	0	0	0.0273902	0	0.0837209	0.00465116	0	0.257881	0	0	0.00310078	0	0	0	0	0.00878553	0	0	0	0	0.00361757	0	0.022739	0	0	0	0.00516796	0	0.00361757	0	0	0	0	0	0	0	0.0170543	0	0
172	0.0296343	0.0598991	0.00315259	0.289407	0.0189155	0.0838588	0	0.0617907	0.00441362	0.00630517	0	0	0.0435057	0	0.0201765	0	0	0.0592686	0.00945776	0.00693569	0.0441362	0	0	0	0	0.00882724	0.00189155	0	0.0113493	0	0.0157629	0	0.057377	0	0.0220681	0	0.0441362	0	0	0	0	0.00315259	0	0	0	0	0	0	0
181	0.0164377	0.0409818	0.00292727	0.384598	0.00833146	0.0353524	0	0.0414321	0.00202657	0.0110336	0	0	0.023193	0	0.0328755	0.00112587	0.00270209	0.0695789	0.0171133	0.00135105	0.0216168	0	0	0.00157622	0	0.00517901	0.00405314	0	0.00810628	0.00157622	0.00517901	0.000450349	0.0965999	0	0.0101329	0.0018014	0.0290475	0	0.00495384	0.00157622	0.00202657	0.00292727	0	0	0	0	0	0	0
185	0.0519939	0.069157	0.00908632	0.233216	0.00908632	0.0868248	0	0.0333165	0.00201918	0.0151439	0	0	0.064109	0	0.0499748	0.00353357	0	0.103988	0.00706714	0	0.0388693	0	0.00353357	0.00706714	0	0.0141343	0	0	0.0312973	0	0.00302877	0	0.017163	0	0	0.0111055	0.00908632	0	0	0	0.00403836	0	0	0	0	0	0.019687	0	0
186	0.018615	0.0640357	0.00483991	0.341772	0.0100521	0.116158	0	0.0402085	0	0.00595681	0	0	0.0439315	0	0.0249442	0.00372301	0	0.0588235	0.00930752	0.0137751	0.0245719	0	0	0	0	0.00707372	0	0	0.0197319	0	0.011169	0	0.0461653	0	0.00893522	0.00483991	0.034624	0	0.00335071	0	0.0018615	0	0	0.00335071	0.000744602	0	0	0	0
187	0.0390098	0.148537	0.0105026	0.330083	0.0165041	0.0442611	0	0.00975244	0	0.00525131	0	0	0.0060015	0	0.00450113	0.0187547	0	0.130533	0.0060015	0	0.0195049	0	0	0	0	0	0	0	0.0217554	0	0	0	0.0802701	0	0	0.0060015	0	0	0.00375094	0	0	0	0	0.00375094	0	0	0	0	0
189	0.0146281	0.0989729	0.00311236	0.20666	0.0149393	0.0946156	0	0.11329	0	0.00404606	0	0	0.0227202	0	0.0678494	0.00217865	0	0.0267663	0	0.00560224	0.00217865	0	0	0.00280112	0	0	0	0.00217865	0.00778089	0	0.00622471	0	0.120759	0	0.0161843	0	0.0233427	0	0.0230314	0.00217865	0.00280112	0.00342359	0	0.00124494	0	0	0.0168067	0	0
190	0	0.0393795	0.00298329	0.235084	0.00835322	0.0566826	0	0.0674224	0.000894988	0.0071599	0.000894988	0	0.0220764	0.000894988	0.0909905	0.0331146	0.0149165	0.0384845	0	0	0.0050716	0	0	0	0	0	0	0	0	0	0.00536993	0	0.129177	0	0.00566826	0	0.0429594	0	0.0417661	0	0	0	0	0.00149165	0	0	0.00626492	0	0
197	0.0254383	0.185631	0.00515641	0.0931592	0.0079065	0.0976281	0	0.128567	0	0.0134067	0	0	0.0398762	0	0.0079065	0	0.00481265	0.0955655	0	0.0151255	0.0017188	0	0	0	0	0.00721898	0	0	0.00481265	0	0.0151255	0	0.0374699	0	0	0.0178756	0.0220007	0	0.0017188	0	0	0	0	0.00481265	0	0	0	0	0
128OD793 FARP	0.0194435	0.0677171	0.0184378	0.310091	0.00368756	0.0613476	0	0.030171	0.00234663	0.0124036	0.0020114	0.0010057	0.040228	0	0.0311767	0.0150855	0	0.104593	0.0137446	0	0.00703989	0.0020114	0	0	0	0.0120684	0	0	0.00435803	0	0.00703989	0	0.0315119	0	0.00703989	0	0.0264834	0	0.00234663	0	0	0.0030171	0	0	0	0	0.0170969	0	0
141ODLR 797 FARP P30	0.0128755	0.159657	0	0.132189	0.0111588	0.0274678	0	0.125322	0.00686695	0.00171674	0	0	0.0351931	0	0.0188841	0.00858369	0.0128755	0.0283262	0	0	0.00944206	0	0	0	0	0	0	0	0	0	0.00515021	0	0.105579	0	0.0995708	0.00515021	0.00257511	0.00600858	0.0377682	0.00429185	0	0	0	0	0	0	0	0	0
147LDLR 798 FARP P22	0.0173853	0.0959666	0	0.309458	0.00625869	0.0250348	0	0.0465925	0.00904033	0.0125174	0	0	0.0618915	0	0.105007	0.00417246	0.00417246	0.0445063	0	0.0069541	0.00208623	0	0	0	0	0.027121	0	0	0.0264256	0	0.00556328	0	0.0319889	0	0	0.0159944	0.0125174	0	0	0	0	0	0	0	0	0	0.00764951	0	0
148LD SAL 800 FARP P22	0	0.153539	0.00398804	0.0598205	0.00598205	0.0827517	0	0.0458624	0	0	0.00299103	0	0.0757727	0	0.0648056	0.0329013	0.00897308	0.0947159	0	0.00697906	0.0408774	0	0	0.00299103	0	0	0	0	0	0	0	0	0.0169492	0	0.0109671	0.00797607	0	0	0.00897308	0	0.00299103	0.00697906	0	0.00498504	0	0	0.0169492	0	0
156LD F1F_17	0	0.0263692	0.00270453	0.296146	0	0.020284	0	0	0	0.00473293	0	0	0.0182556	0.00270453	0.0182556	0	0.0121704	0.254902	0	0	0	0	0	0	0	0	0	0.00270453	0	0	0	0	0.224476	0	0.00270453	0	0	0	0.025693	0.00473293	0	0	0	0	0	0	0.0148749	0	0
158LD F1M_11	0.00682853	0.0569044	0.00834598	0.354325	0.0030349	0.0174507	0	0.0235205	0	0.00986343	0	0	0.0432473	0.0106222	0.0698027	0.0106222	0.0250379	0.197269	0	0	0.00151745	0	0	0	0	0	0	0	0	0	0.00227618	0	0.0424886	0	0	0	0.00227618	0	0.0288316	0	0	0	0.0121396	0	0	0	0.016692	0	0
161LD F1F_18	0.00239234	0.00837321	0.00119617	0.373206	0	0.00358852	0	0	0	0.00179426	0	0	0.00717703	0.00478469	0.0328947	0.00179426	0.0107656	0.175837	0	0	0	0	0	0	0	0	0	0	0	0	0.00358852	0	0.220096	0	0.0173445	0.00179426	0	0	0.0598086	0	0	0	0	0	0	0	0.0287081	0	0
162OD F1M_9	0	0.124659	0.00181984	0.0964513	0.010919	0.0673339	0	0.0181984	0	0	0	0	0.0291174	0.00454959	0.0400364	0.00363967	0.0382166	0.181984	0	0.00545951	0.00181984	0	0	0	0	0	0	0	0	0	0.00454959	0	0.0500455	0	0.0254777	0.00727934	0.010919	0	0.0318471	0	0	0.00181984	0.00545951	0	0	0	0.0100091	0	0
163LD F1F_19	0.0049505	0.0502122	0	0.437058	0.00848656	0	0	0.0226308	0.00212164	0.00707214	0	0	0.029703	0.00565771	0	0	0.0113154	0.0523338	0	0.00141443	0	0.00990099	0	0	0	0	0	0	0	0	0	0	0.164074	0	0.00212164	0	0	0	0.0601132	0.0106082	0	0.00353607	0.00777935	0	0	0	0	0	0
164LD F1F_16	0.00350877	0.00614035	0.00175439	0.488596	0	0.00350877	0	0	0.00263158	0.0114035	0	0	0.00526316	0.00614035	0.0675439	0	0	0.136842	0	0	0.00263158	0.00175439	0	0	0	0.00350877	0	0	0	0	0	0	0.172807	0	0.00263158	0	0	0	0.0394737	0	0	0	0	0	0	0	0.00964912	0	0
165OD F1F_13	0.0171289	0.110114	0	0.200653	0.00897227	0.100326	0	0.0628059	0	0.00326264	0	0.00326264	0.040783	0.0040783	0.00734095	0.00489396	0.0546493	0.122349	0	0.0106036	0.00489396	0	0	0	0	0	0	0	0	0	0	0	0.0522023	0	0	0.00978793	0	0	0.0252855	0	0.00734095	0	0	0.00897227	0	0	0.0114192	0	0
80LDLR 798 FANP	0.00193477	0.00958172	0.00046066	0.461581	0.00386954	0.00967385	9.21319e-05	0.0212825	0.00377741	0.00165837	0.00152018	0.0380505	0.0283306	0.00152018	0.0274093	0.00142804	0.00262576	0.055187	0.0115165	0.00340888	0.00133591	0.00248756	0.00105952	0.000184264	0	0.00267183	0.0129906	0	0.00299429	0.000690989	0.00304035	0	0.110512	0	0.000552792	0.00110558	0.0547264	0	0.0447301	0.000967385	0.000414594	0.000598858	0	0.00115165	0	0	0.00612677	0	0
81LDLR 799 FARP	0.0290874	0.1409	0.00739388	0.245661	0.0177525	0.101978	0.000488105	0.0354509	0.00186203	0.0054957	0.00135585	0	0.0344023	0.00263938	0.0791272	0.00359751	0.00265746	0.0508894	0.00677923	0.00497144	0.00153663	0.00345289	0.00338058	0.000343481	0.000958131	0.00366982	0.000777352	0.000470027	0.00983441	0.000867742	0.00996095	3.61559e-05	0.0648818	7.23118e-05	0	0.00160894	0.0246222	0	0.014155	0.00175356	0.00166317	0.000921976	0	0.0026213	0	0	0.0203739	0	0
83LDLR 799 FALP	0.0134929	0.152749	0.00254582	0.171079	0.0267312	0.158096	0	0.0287678	0.00178208	0.00305499	0.00280041	0	0.0445519	0.00152749	0.0969959	0.00203666	0	0.144094	0	0.00127291	0.00178208	0	0.00560081	0	0.000763747	0.00661914	0	0.00254582	0.0112016	0	0.00687373	0	0.0509165	0	0	0	0	0	0.0112016	0.00127291	0	0	0	0.00178208	0	0	0.0160387	0	0
85ODLR 796 FALP	0.0139803	0.0356908	0.000493421	0.464145	0.00213816	0.0189145	0	0.0294408	0.000986842	0.00394737	0.000986842	0	0.0131579	0	0.103618	0.00148026	0.00493421	0.0981908	0.00115132	0.00986842	0.0236842	0	0	0.000657895	0	0.00296053	0	0.000493421	0.00263158	0	0.000657895	0	0.0442434	0	0.00559211	0.00148026	0	0	0.0442434	0.00180921	0.000822368	0.00197368	0	0	0	0	0.00575658	0	0
86ODLR 797 FANP	0.0027933	0.0439944	0.00139665	0.273394	0.00418994	0.0331704	0.00174581	0.0851955	0.00244413	0.00488827	0	0	0.0139665	0	0.0768156	0.00418994	0.00768156	0.141411	0	0.00698324	0.00453911	0.00349162	0	0	0	0	0	0	0	0	0.00174581	0	0.135126	0	0.0206006	0.00628492	0	0	0.0146648	0.00139665	0	0	0	0	0	0	0.0157123	0	0
87ODLR 775 FALP	0.00956399	0.0732771	0.00126582	0.307876	0.00632911	0.0293952	0	0.0347398	0.00295359	0.00351617	0	0	0.0137834	0	0.0639944	0.00126582	0.0271449	0.076512	0.00421941	0.00225035	0.0161744	0.00365682	0	0.000843882	0	0.00112518	0	0	0.00112518	0	0.0045007	0	0.125316	0	0.0278481	0	0.0257384	0	0.0489451	0.00112518	0	0.00393812	0	0	0	0	0	0	0
88LD 800 FARP	0.0150696	0.0657844	0.00608578	0.184988	0.0138138	0.13495	0.000193199	0.0512944	0.0012558	0.00579598	0.00173879	0	0.0517774	0.0015456	0.0626932	0.0747682	0.00328439	0.0267581	0	0.00618238	0.00511978	0.0011592	0.00425039	0.000676198	0	0.0119784	0	0.001449	0.0114954	0.0010626	0.00579598	0	0.0651082	0	0.00415379	0.00309119	0.0402821	0	0.0107226	0.0010626	0.00193199	0.0010626	0	0.00386399	0	0.00173879	0.00666538	0	0
89LD 802 FALP	0.00800311	0.0395493	0.003885	0.365268	0.00761461	0.052603	0	0.0683761	0.0021756	0.00598291	0.000854701	0	0.0172494	0.000699301	0.0804196	0.004662	0.00753691	0.0719503	0.0017094	0.0037296	0.0011655	0.0030303	0	0.0003108	0.0003108	0.0016317	0	0.000621601	0.002331	0	0.0024087	0	0.10676	0	0	0.0027972	0.0165501	0	0.0261849	0.0010878	0.000621601	0.000854701	0	0.001554	0	0	0.0156177	0	0.0003885
90LD 778 FADrp	0.0146494	0.0863377	0.0174545	0.0651429	0.0081039	0.116364	0.000623377	0.0734545	0.00135065	0.00145455	0	0	0.0606753	0	0.0461299	0.00851948	0.0081039	0.100052	0.000519481	0.00768831	0.0606753	0	0.00311688	0	0	0.00987013	0	0.000623377	0.00633766	0	0.00342857	0	0.00675325	0	0.0290909	0.00488312	0.00758442	0	0	0	0.00290909	0.00353247	0	0.000831169	0.000311688	0	0.00353247	0.000207792	0.00301299
91LD 778 FALP	0.0121924	0.0414409	0.00921649	0.36384	0.00302034	0.028449	0.00119925	0.0172115	0.00171005	0.00408635	0.000488585	8.88336e-05	0.0135249	0.000111042	0.0287821	0.00735098	0.00293151	0.0688683	0.00544106	0.00375322	0.0202541	0.000621835	0.00310918	0.000533002	0	0.0055521	0	0	0.00835036	0.000244292	0.00013325	8.88336e-05	0.0291596	0.000199876	0.00650706	0.00155459	0.0764191	0	0.00190992	0	0.000222084	0.000333126	0	0.000644044	0	0	0.00413076	0.00013325	0.0155459
92LD 802 FANP	0.00274098	0.0134765	0.00228415	0.449749	0.00274098	0.024212	0	0.0201005	0	0.00571037	0	0	0.0045683	0.00342622	0.0596163	0.0507081	0.0111923	0.0927364	0.000913659	0.00251256	0.00251256	0.00319781	0	0	0	0.00228415	0	0	0	0	0	0	0.136135	0	0	0.00137049	0.0116492	0	0.0372316	0.00137049	0	0	0	0.00182732	0	0	0.00502513	0	0
93LD 778 FARP	0.00559149	0.0224911	0.0167745	0.199291	0.00204465	0.0219487	0.00509076	0.0213228	0.0134363	0.00321302	0	0	0.026038	0.00016691	0.0416858	0.0090966	0.00171083	0.0800751	0.0191529	0.00396411	0.0184018	0.00342166	0.0040893	0.00066764	0	0.00363029	0.00066764	0.000417275	0.00358857	0	0.00146046	0	0.108533	0.00033382	0.0286251	0.00175256	0.0213645	0	0.00279574	0	0.000292093	0.00459003	0	0.000792823	0	0	0.00267056	0	0.0329647
94LD 778 FANP	0.0380252	0.186947	0.0295474	0.0552924	0.00935046	0.0877696	0.00180775	0.101795	0.00236878	0.0020571	0.00199476	0	0.104226	0	0.0193866	0.00417654	0.00461289	0.0306072	0.00236878	0.0139633	0.0104102	0.00162075	0.00461289	0	0	0.00829074	0	0.00467523	0.0075427	0	0.00866476	0.000249345	0.021319	0	0.0148361	0.00666999	0.0196983	0	0.00374018	0	0.00143374	0.00218177	0	0.00330383	0	0.000872709	0.0112829	0	0.00935046
95LD 802 FARP	0.0128068	0.0389541	0	0.467449	0.0149413	0.054429	0.00213447	0.0453575	0.00106724	0	0	0	0.0261473	0.00160085	0.0346852	0.00747065	0.0058698	0.0811099	0.00800427	0.00853789	0.00320171	0	0	0	0	0	0	0.00480256	0	0	0.00480256	0	0.0805763	0	0	0	0.02508	0	0.011206	0	0	0	0	0.00320171	0	0	0.0090715	0	0
96OD 776 FARP	0.0218938	0.0684182	0.00218938	0.217843	0.0109469	0.110564	0	0.0985222	0	0	0.00164204	0	0.0344828	0	0.0366721	0.0487137	0	0.0448823	0	0.00821018	0.00437876	0.0060208	0	0	0	0	0	0	0	0	0.00985222	0	0.118774	0	0.00547345	0.00437876	0.0448823	0	0.0169677	0	0	0	0	0.00437876	0	0	0.00821018	0	0
97OD 793 FALP	0.0034588	0.0160732	0.000406918	0.383113	0.00142421	0.0111902	0	0.0286877	0.00162767	0	0	0	0.0122075	0.00122075	0.0374364	0.0500509	0.00366226	0.0583927	0.0115972	0.00122075	0.00101729	0.00773143	0	0.00244151	0	0.000813835	0	0	0.00101729	0	0.00244151	0	0.146083	0	0.00325534	0.000813835	0.0732452	0	0.0496439	0.0034588	0	0.00508647	0	0	0	0	0.000610376	0	0
98OD 793 FANP	0.0141279	0.0381872	0.00335711	0.419499	0.00433627	0.0474192	0	0.0241992	0	0.00587495	0.000839278	0	0.0223808	0.00125892	0.0362288	0.0236397	0.0103511	0.0513359	0.00125892	0.00265771	0.00405651	0.00125892	0	0	0	0.00293747	0	0.000419639	0.00321723	0	0.00125892	0	0.113023	0	0.00797314	0.00335711	0.0629459	0	0.0236397	0.00181844	0	0.00321723	0	0.00237795	0	0	0.0152469	0	0.000419639
99OD 776 FANP	0.0174033	0.0562171	0.00171743	0.216796	0.0154568	0.125315	0	0.0767117	0.000858713	0.00377834	0.00160293	0	0.0501488	0.000858713	0.0152278	0.0668651	0.0112205	0.0417335	0.00143119	0.00509503	0.00143119	0.00377834	0.0046943	0.000629723	0	0.00395008	0	0.000744218	0.00761392	0	0.0104763	0	0.0989237	0	0.00114495	0.00314861	0.0362949	0	0.0068697	0	0.000629723	0.000572475	0	0.00320586	0.000171743	0	0.00412182	0	0
[truncated: 23 more columns]

## Sheet: Sheet5
Row.names	o__Clostridiales;f__Ruminococcaceae:g__Oscillospira	o__Clostridiales;__:__	o__Clostridiales;f__Ruminococcaceae:g__Ruminococcus	o__Bacteroidales;f__S24-7:g__	o__Desulfovibrionales;f__Desulfovibrionaceae:g__	o__Clostridiales;f__Lachnospiraceae:g__	o__YS2;f__:g__	o__Clostridiales;f__Lachnospiraceae:__	o__RF39;f__:g__	o__Bacteroidales;f__Rikenellaceae:g__AF12	o__Clostridiales;f__[Mogibacteriaceae]:g__	o__Erysipelotrichales;f__Erysipelotrichaceae:g__Allobaculum	o__Clostridiales;f__:g__	o__Coriobacteriales;f__Coriobacteriaceae:g__Adlercreutzia	o__Bacteroidales;f__Rikenellaceae:g__	o__Mycoplasmatales;f__Mycoplasmataceae:g__	o__Campylobacterales;f__Helicobacteraceae:g__Flexispira	o__Lactobacillales;f__Lactobacillaceae:g__Lactobacillus	o__Bacteroidales;f__Porphyromonadaceae:g__Parabacteroides	o__Clostridiales;f__Ruminococcaceae:__	o__Bacteroidales;f__[Odoribacteraceae]:g__Odoribacter	o__Sphingobacteriales;__:__	o__Erysipelotrichales;f__Erysipelotrichaceae:g__	o__Clostridiales;f__Ruminococcaceae:g__	o__Clostridiales;f__Peptococcaceae:g__	o__Clostridiales;f__Lachnospiraceae:g__Coprococcus	o__RF32;f__:g__	o__Desulfovibrionales;f__Desulfovibrionaceae:g__Bilophila	o__Clostridiales;f__Lachnospiraceae:g__[Ruminococcus]	o__Clostridiales;f__Lachnospiraceae:g__Dorea	o__Deferribacterales;f__Deferribacteraceae:g__Mucispirillum	o__Coriobacteriales;f__Coriobacteriaceae:g__	o__Bacteroidales;f__Bacteroidaceae:g__Bacteroides	o__Chlamydiales;f__Chlamydiaceae:g__Chlamydia	o__Clostridiales;f__Ruminococcaceae:g__Butyricicoccus	o__Bacteroidales;f__[Paraprevotellaceae]:g__[Prevotella]	o__Enterobacteriales;f__Enterobacteriaceae:__	o__Burkholderiales;f__Alcaligenaceae:g__Sutterella	o__Erysipelotrichales;f__Erysipelotrichaceae:g__Coprobacillus	o__Desulfovibrionales;f__Desulfovibrionaceae:g__Desulfovibrio	o__Erysipelotrichales;f__Erysipelotrichaceae:g__Clostridium	o__Campylobacterales;f__Helicobacteraceae:g__Helicobacter	o__Clostridiales;f__Dehalobacteriaceae:g__Dehalobacterium	o__Bacillales;f__Bacillaceae:g__Geobacillus	o__Pasteurellales;f__Pasteurellaceae:g__Aggregatibacter	o__Clostridiales;f__Lachnospiraceae:g__Roseburia	o__Anaeroplasmatales;f__Anaeroplasmataceae:g__Anaeroplasma	o__CW040;f__F16:g__	o__Lactobacillales;f__Aerococcaceae:g__Aerococcus
121	0.0382361	0.126151	0.0231649	0.181691	0.0131175	0.0633547	0.0064192	0.0566564	0.00111638	0.00586101	0.00223277	0	0.029026	0	0.0228858	0.0111638	0	0.0273514	0.0159085	0.00530282	0.00753558	0	0	0.00362824	0	0.0245604	0	0	0.029026	0.00167457	0.0142339	0	0.0415853	0	0.00530282	0.00362824	0.000558191	0	0	0	0	0	0.00111638	0	0	0	0.00976835	0	0
122	0.033661	0.151326	0.00387251	0.0902592	0.0175752	0.20137	0.00059577	0.036342	0.00178731	0.018171	0	0	0.0711945	0.000893655	0.0351504	0.00625559	0	0.0509383	0.0020852	0.00923444	0.0122133	0	0	0.00476616	0	0.0151921	0	0	0.020852	0	0.00893655	0	0.0166816	0	0.0178731	0.0357462	0	0.00119154	0.00059577	0.00387251	0	0	0.00178731	0	0	0	0.020852	0	0.00148943
123	0.0292734	0.101411	0.0130685	0.263461	0.0182959	0.0831155	0	0.0930476	0	0.00731835	0	0	0.0412964	0	0.00522739	0.00156822	0.00470465	0.0250915	0	0.0125457	0.070047	0	0	0	0	0.0104548	0	0	0.0376372	0	0.00784109	0	0.03816	0.0130685	0.00209096	0.0355463	0	0.00418191	0	0.00418191	0.00104548	0	0.00470465	0	0	0	0	0	0
128	0.0122186	0.156913	0	0.162701	0.0192926	0.0655949	0	0.185209	0.00128617	0.00385852	0	0	0.0231511	0	0.0186495	0.00192926	0	0.073955	0	0.0102894	0.00643087	0	0	0	0	0	0	0	0	0	0.00514469	0	0.110611	0.00643087	0	0.0276527	0	0.0540193	0.00514469	0	0	0	0	0	0	0	0.00257235	0	0
129	0	0.0250991	0.00924703	0.477543	0.0151915	0.01321	0.00990753	0.0277411	0.00726552	0.00660502	0	0	0.0250991	0	0.0217966	0.00396301	0.00924703	0.0429326	0.00858653	0.00792602	0	0	0	0	0	0	0.00330251	0	0	0	0.00528402	0	0.0409511	0.00198151	0	0.0819022	0	0.0614267	0	0	0	0	0	0	0	0	0.00792602	0	0
135	0.00925681	0.0745834	0.00343824	0.318434	0.00819889	0.0573922	0	0.0240677	0.0105792	0.0100503	0	0.00158688	0.0248611	0	0.0367628	0.00661201	0	0.0925681	0.0171912	0.00978577	0.00211584	0	0.00105792	0.0026448	0	0.00714097	0	0	0.00740545	0	0.0169267	0	0.0306797	0	0.00449617	0.0219519	0	0.00370272	0	0.00211584	0	0	0.0013224	0	0	0	0.0206295	0	0
136	0.0135241	0.040052	0.00936281	0.304291	0.00572172	0.0239272	0.00650195	0.00702211	0.0114434	0.0187256	0.0046814	0	0.0182055	0	0.0522757	0.00182055	0.00546164	0.0772432	0.0286086	0.00546164	0.0111834	0	0.00156047	0.0046814	0	0.0114434	0.00312094	0	0.0111834	0.0046814	0.0117035	0	0.0858257	0	0.0023407	0.00104031	0	0	0	0.000780234	0	0	0	0	0	0	0.0189857	0	0
137	0.0228721	0.0941132	0.0063742	0.308961	0.00224972	0.0303712	0.00149981	0.0434946	0.0172478	0.00712411	0	0.00937383	0.0262467	0.00187477	0.0269966	0.00262467	0	0.0629921	0.0116235	0	0.047994	0	0.00224972	0.00337458	0	0.0187477	0.00449944	0	0.0209974	0	0	0	0.0701162	0	0.0063742	0.0329959	0	0.00599925	0	0	0	0	0	0	0	0	0.023997	0	0
138	0.0100771	0.025489	0.00889152	0.169532	0.0195614	0.0183758	0.0219324	0.0278601	0.0017783	0	0.0017783	0	0.0272673	0	0.0237107	0.0136337	0	0	0.167161	0	0	0	0	0.0017783	0	0.0136337	0.0248963	0	0.015412	0	0.00711322	0	0.0764671	0	0	0.0758743	0	0.00237107	0	0.0017783	0.00237107	0	0	0	0.00296384	0	0.00474215	0	0
143	0.0325327	0.0738826	0.00668896	0.315901	0.0243235	0.0598966	0.00121618	0.0398297	0.0106415	0.00547279	0	0	0.0425661	0	0.135908	0	0.0048647	0.0182426	0.00212831	0.00273639	0.0611128	0	0	0	0	0.00395257	0	0	0.00121618	0	0.00182426	0.000608088	0.034661	0	0.0048647	0.0130739	0	0.00760109	0	0.00273639	0.00273639	0	0	0	0	0	0.0404378	0	0
144	0.0421202	0.0506389	0.00378609	0.249408	0.00804543	0.0601041	0.00331283	0.0880265	0.00378609	0.00378609	0	0	0.0520587	0.00378609	0.141505	0.00283956	0.0146711	0.0307619	0.00378609	0.00804543	0.0548982	0	0	0	0	0.00615239	0	0	0.00567913	0	0.00283956	0	0.0302887	0.00378609	0.012778	0	0	0.0141978	0	0	0.00141978	0	0	0	0	0.00425935	0.0506389	0	0
145	0.0253165	0.083104	0.00550358	0.290589	0.0121079	0.149147	0	0.0484315	0.00275179	0.00275179	0	0	0.03082	0.00165107	0.119978	0.0110072	0.00825537	0.0506329	0.00275179	0	0.00770501	0	0	0	0	0.00880572	0	0.00495322	0.00660429	0	0.00275179	0	0.0220143	0	0	0.00935608	0	0.00825537	0	0	0	0	0	0	0	0	0	0	0
152	0	0.0184332	0	0.403994	0.00230415	0.0261137	0	0.0230415	0	0.00230415	0	0	0	0.00384025	0.0337942	0.0330261	0.0384025	0.135177	0.00460829	0.00844854	0	0	0	0	0	0	0	0	0	0	0.00230415	0	0.115207	0	0	0	0	0.047619	0	0	0	0	0	0	0	0	0.00691244	0	0
153	0.0133788	0.0836831	0.0160021	0.365425	0.0149528	0.0587618	0.00288562	0.0225603	0.00104932	0.00419727	0	0	0.0160021	0.000524659	0.0304302	0.0149528	0	0.021511	0	0	0	0	0.00367261	0.00262329	0	0.0104932	0	0	0	0.0044596	0.00157398	0	0.0970619	0.00183631	0	0.0411857	0	0.00760756	0.00209864	0	0	0.0173137	0.00288562	0	0	0	0.00498426	0	0
155	0	0.0300916	0.00218055	0.470126	0.00174444	0.00959442	0	0.0148277	0	0.00348888	0.00261666	0	0.011775	0	0.035761	0.0161361	0.00741387	0.102486	0	0.00828609	0	0	0	0	0	0.00392499	0	0	0.00566943	0.00392499	0.0043611	0	0.104666	0	0	0.0165722	0	0.0213694	0.00348888	0	0	0.00261666	0.00479721	0	0	0	0.0222416	0	0
157	0.0130669	0.0426595	0.00538048	0.358186	0.0019216	0.00999231	0	0.0142198	0.0057648	0.0157571	0	0	0.00999231	0.00499616	0.0399693	0.0357417	0.0207533	0.019216	0.00115296	0.00269024	0.00461184	0	0	0	0	0.00691776	0.00076864	0	0.00230592	0	0.00422752	0	0.152191	0	0	0.0322829	0	0.0253651	0	0	0	0.010761	0	0.00115296	0	0	0.00730208	0	0
171	0.0283114	0.139282	0.0169363	0.233064	0.0133974	0.086451	0	0.11274	0	0.0065723	0.0012639	0	0.0455005	0.000505561	0.00859454	0.0012639	0	0.0202224	0	0.00808898	0.0685035	0	0	0	0	0.00960566	0	0	0.0424671	0	0.0106168	0	0.0336198	0.0169363	0.00505561	0.0235086	0	0.00252781	0	0	0.00101112	0	0.00379171	0	0	0	0	0	0
173	0.00756523	0.0393701	0.00540374	0.540682	0.000926355	0.0410684	0.00231589	0.0344295	0.00663888	0.00355103	0	0	0.0137409	0.000771962	0.0341207	0.00108075	0.0134321	0.0382893	0	0	0.0370542	0	0.00231589	0	0	0.0020071	0.0020071	0	0.00123514	0	0	0	0.0469353	0.0423035	0.00324224	0.0189903	0	0.0120426	0.000926355	0	0.00185271	0	0	0	0	0	0	0	0
174	0.00464191	0.0258621	0.00265252	0.249337	0.00198939	0.0331565	0	0.0523873	0	0	0	0	0.0119363	0.00132626	0.0848806	0.00397878	0	0.192308	0	0	0	0	0	0	0	0	0	0	0	0	0.00397878	0	0.0835544	0.0139257	0	0	0	0.0656499	0	0	0	0	0.00596817	0	0	0	0.0265252	0	0
177	0.0180995	0.0226244	0.00251383	0.279537	0.00452489	0.0467572	0.0015083	0.0517848	0	0.00100553	0	0	0.0346908	0	0.0412267	0.0452489	0.00553042	0.0532931	0.00754148	0.00452489	0	0	0.00553042	0	0	0	0	0	0	0	0.00452489	0	0.121166	0.00904977	0.00301659	0.107089	0	0.0286576	0	0	0	0	0	0	0.00100553	0	0.00502765	0	0
178	0.0018357	0.00481872	0.0043598	0.284075	0.00390087	0.0128499	0	0.0103258	0	0.00137678	0	0	0.018357	0	0.0337311	0.0497935	0.00344195	0.124828	0.027765	0	0.00275356	0	0.00481872	0.00160624	0.000917852	0	0.0087196	0	0.00160624	0	0.00206517	0	0.125516	0.00344195	0	0.0830656	0	0.0378614	0	0	0.0018357	0	0	0	0	0	0.00849013	0	0
182	0.00586378	0.0209743	0.0105999	0.397158	0.00248083	0.0173658	0	0.00857014	0.00541272	0.0108254	0	0	0.0245828	0.00090212	0.0518719	0.00428507	0.00496166	0.0947226	0.0180424	0.00180424	0.00586378	0	0.00067659	0	0	0.00270636	0.00248083	0	0.00315742	0	0.00202977	0	0.0543527	0.00383401	0.00180424	0.102842	0	0.00383401	0	0	0	0	0	0	0	0	0.0067659	0.00045106	0
183	0.0137482	0.0643994	0.0227931	0.271346	0.0101302	0.0477569	0.00325615	0.0260492	0.0416064	0.00615051	0	0	0.054631	0	0.0217077	0.00868307	0	0.0593343	0.00940666	0.00253256	0.00289436	0	0	0	0	0.010492	0.00940666	0	0.00506512	0	0.00795948	0	0.0209841	0.00578871	0	0.0452243	0	0	0	0.00180897	0	0	0	0	0	0	0.00506512	0	0
188	0.0403449	0.0951648	0.0101632	0.366184	0.00492763	0.066215	0	0.0274099	0.0169387	0.0206344	0	0	0.0172467	0	0.0492763	0.00369572	0	0.0314136	0.00739144	0.0052356	0.0495842	0	0	0.00369572	0	0.00246381	0.0052356	0	0.0240222	0	0	0	0.0705266	0	0.0175547	0	0	0	0.00153988	0	0	0	0	0	0.00123191	0	0	0	0
192	0.0285247	0.125321	0.00116904	0.177227	0.0112228	0.0570493	0.00116904	0.145663	0.00233809	0.00607903	0	0	0.0820669	0	0.0502689	0.0126257	0	0.0554127	0.00818331	0.0100538	0.00631284	0	0	0	0.00187047	0.0123919	0.00116904	0.00233809	0.0332008	0	0.00444237	0	0.041618	0	0.00654664	0.0053776	0	0	0	0.00303951	0	0	0.00187047	0	0	0	0.00654664	0	0
193	0.04	0.09625	0.00541667	0.175417	0.0125	0.07625	0	0.148333	0	0.0025	0	0	0.0683333	0.00166667	0.03	0.0075	0	0.0533333	0.00208333	0.005	0.0229167	0	0	0	0.00208333	0.00375	0	0	0.0516667	0	0.00791667	0	0.00333333	0	0.00958333	0.07875	0	0	0	0	0	0	0.00458333	0	0	0	0	0	0
194	0.00676507	0.0678557	0.00123001	0.276958	0.00574006	0.0459205	0.00123001	0.0319803	0	0.00410004	0	0	0.0182452	0.00348503	0.098196	0.0190652	0.0114801	0.0510455	0.00123001	0.00492005	0.00471505	0	0.00102501	0.000820008	0.000615006	0.00389504	0	0	0	0	0.00492005	0	0.0828208	0.00861009	0.00307503	0.0303403	0	0.0319803	0	0	0.00861009	0	0.00205002	0	0	0	0.0147601	0	0
195	0.0263294	0.130098	0.0165204	0.219411	0.00361384	0.0573051	0	0.124935	0	0.00309757	0	0	0.0438823	0	0.0180692	0.0149716	0	0.031492	0.00980898	0	0.0361384	0	0	0	0	0.00361384	0.00103252	0	0.0247806	0.00980898	0.00206505	0	0.0289107	0	0	0.113061	0	0	0	0	0	0	0	0	0	0	0	0	0
196	0.0247379	0.0825996	0.00838574	0.172327	0.0213836	0.137945	0	0.10021	0	0.00167715	0.00209644	0	0.0553459	0.00125786	0.0113208	0.0737945	0	0.081761	0	0.00587002	0.0163522	0	0.000838574	0.00419287	0	0.00796646	0	0.00251572	0.00587002	0	0.00922432	0	0.0587002	0	0.0146751	0.0121593	0	0.00964361	0	0	0	0	0.00628931	0	0	0	0.00545073	0	0
198	0.0156951	0.0884405	0.00149477	0.235675	0.0316393	0.0794718	0	0.13727	0	0.00274041	0.00298954	0	0.0361236	0.00348779	0.0303936	0.044843	0.00249128	0.0645242	0	0.00847035	0.00249128	0	0.0017439	0	0	0.00672646	0	0	0.0044843	0	0.0044843	0	0.0635277	0	0.00473343	0.0159442	0	0.0236672	0	0.00249128	0	0	0.00348779	0	0	0	0.0333832	0	0
199	0.0190785	0.0716343	0.00719942	0.320734	0.0295176	0.0946724	0.00107991	0.0169186	0.0050396	0.0104392	0.00107991	0.00107991	0.0431965	0.0025198	0.0309575	0.00143988	0.00431965	0.0676746	0.00899928	0	0	0	0	0	0	0.00287977	0	0	0.00215983	0.00863931	0.00287977	0	0.0655148	0	0.00899928	0.0320374	0	0.0212383	0.00215983	0	0	0	0.00611951	0	0	0	0.0305976	0	0
200	0	0.0226913	0	0.516095	0	0.0226913	0	0.0100264	0	0.00211082	0	0	0.0105541	0	0.00791557	0.00158311	0.00949868	0.0511873	0.00527704	0	0	0	0	0	0	0	0	0	0	0	0.00211082	0	0.117678	0	0	0.0559367	0	0.0453826	0.00791557	0	0	0	0	0	0	0	0.0105541	0	0
201	0.00452489	0.0274725	0.00323206	0.296703	0.00904977	0.0452489	0	0.0410472	0.000646412	0.00484809	0.000969619	0	0.0368455	0.00161603	0.0193924	0.00387847	0.0190692	0.0607628	0.0119586	0.00355527	0.00226244	0	0.00484809	0	0.00258565	0.00711054	0	0	0.00387847	0	0.0113122	0	0.153846	0.0122818	0	0.0491273	0	0.021978	0	0	0	0	0	0	0	0	0.0242405	0	0
100OD 776 MA_NP	0.0111794	0.044146	0.00392885	0.214015	0.0310736	0.0760769	0.000928638	0.0521823	0.00385742	0.00257161	0.000607186	0	0.034681	0.000107151	0.0380384	0.105365	0.00107151	0.00817916	0.0137153	0.00978641	0.00271448	7.14337e-05	0.00185728	0.00200014	0.000571469	0.00175013	0.00671477	0.000607186	0.00760769	0	0.0189299	0	0.13651	0.000750054	0.00314308	0.032538	0	0.009965	0.00067862	0.000464319	0.000250018	0	0.0027502	0	0	0.00139296	0.0189656	0	0
101OD 793 MA_DP	0	0.00921788	0.00167598	0.436872	0.00111732	0.00251397	0	0.0318436	0.000837989	0.00167598	0	0	0.00446927	0.00139665	0.0877095	0.0351955	0.0175978	0.00865922	0.00363128	0.00223464	0	0	0	0	0	0	0	0	0	0	0.00446927	0	0.134637	0.0198324	0	0.0416201	0	0.0438547	0.00167598	0	0	0	0	0	0	0	0.00391061	0	0
102OD 794 MA_DRp	0	0.0462555	0.0154185	0.301762	0	0.0242291	0	0.0286344	0.00220264	0	0	0.00367107	0.0279001	0	0.0418502	0.0154185	0.0132159	0.020558	0.0124816	0.00367107	0	0	0.010279	0	0	0	0	0	0.00220264	0	0.0176211	0.00293686	0.157122	0.010279	0	0.0682819	0	0.0455213	0	0	0.00587372	0	0	0	0	0	0.00220264	0	0
103OD 801 MA_RP	0.0121342	0.0428266	0.012848	0.249108	0.0199857	0.0770878	0.0249822	0.0521056	0	0.00214133	0	0	0.012848	0.00142755	0.0192719	0.0114204	0	0.0399714	0.00499643	0.00499643	0	0	0.00356888	0.00214133	0	0.00356888	0.0135617	0	0.00428266	0.00642398	0.00713776	0	0.123483	0.00499643	0	0.0592434	0	0.0342612	0.0107066	0	0	0	0.0028551	0	0	0	0.00927909	0	0
104ODLR 792 MA_RP	0.0456817	0.0999286	0.00428266	0.290864	0.0174875	0.0571021	0.00214133	0.0499643	0.00178444	0.00392577	0	0	0.0406852	0	0.0717345	0.00214133	0.00356888	0.047823	0	0.0117773	0.0403283	0	0	0.00571021	0.00178444	0.00749465	0	0	0.0114204	0	0.0028551	0	0.0353319	0.00107066	0.00392577	0.0385439	0	0.0121342	0	0	0.00321199	0	0.00321199	0	0	0	0.00214133	0	0
105ODLR 792 MA_DP	0.0383838	0.0848485	0.00686869	0.16202	0.0185859	0.0989899	0	0.030303	0.00323232	0.00242424	0.00323232	0	0.049697	0	0.17899	0.00969697	0.0020202	0.0860606	0	0.00363636	0.0327273	0	0	0	0.00161616	0.0177778	0	0.0020202	0.0129293	0	0.00606061	0	0.0262626	0.0020202	0.00929293	0.0109091	0	0.0113131	0	0	0.0020202	0	0.000808081	0	0	0	0	0	0
106ODLR 796 MA_RP	0.0157791	0.0539119	0.00328731	0.447732	0.0138067	0.0295858	0.00262985	0.017094	0	0.00920447	0	0	0.0381328	0.0052597	0.0966469	0	0	0.125575	0.0052597	0	0.0157791	0	0.00460224	0	0	0.00328731	0	0	0.00262985	0	0.00197239	0	0.0151216	0	0	0.00328731	0	0.0230112	0	0	0.00197239	0	0	0	0	0	0.0144642	0	0
107LD 791 MA_LP	0.00471032	0.107866	0	0.426284	0.00423928	0.0160151	0	0.0277909	0.00329722	0.00282619	0	0	0.0376825	0.00141309	0.0174282	0.0499293	0.00329722	0.0711258	0	0.00423928	0.00188413	0	0.00282619	0.00235516	0	0.00706547	0	0	0	0	0.00706547	0	0.0659444	0.00847857	0.00329722	0.0395667	0	0.0160151	0	0	0	0	0.00235516	0	0	0	0.00376825	0	0
108LD 791 MA_DRp	0.0118426	0.0550331	0.0104493	0.427377	0.0121909	0.0219436	0	0.0198537	0	0.00104493	0	0	0.0487635	0	0.0125392	0.0602577	0.00766284	0.0794148	0	0.00696621	0.00208986	0	0.00383142	0	0	0.00766284	0	0.000696621	0.00417973	0	0.00557297	0	0.0703588	0	0.00208986	0.0397074	0	0.0236851	0.00104493	0	0	0	0	0	0	0	0.00104493	0	0
109LD 800 MA_NP	0.00841043	0.0849453	0.0109336	0.248949	0.00925147	0.0773759	0	0.00672834	0	0	0	0	0.0470984	0	0.0142977	0.164844	0.00672834	0.0445753	0.0058873	0.00252313	0.00756939	0	0	0.00420521	0.00252313	0	0.00756939	0	0.00420521	0	0.00504626	0	0.078217	0.00420521	0	0.0571909	0	0.00252313	0	0	0	0	0.00504626	0	0	0	0	0	0
110LD 802 MA_RP	0.00862962	0.0182948	0.00241629	0.204695	0.0107007	0.0704177	0.00276148	0.0807732	0	0.00310666	0	0	0.0141526	0.00103555	0.031757	0.181567	0.00483259	0.0731792	0.00138074	0.0100104	0.00172592	0	0.00414222	0	0	0.00724888	0	0	0.00310666	0	0.00517777	0	0.0721436	0	0	0.0459096	0	0.0334829	0	0	0	0	0	0	0	0	0.0248533	0	0
111LDLR 777 MA_DP	0.00558659	0.0325885	0	0.232775	0.00837989	0.0316574	0	0.0335196	0	0	0	0	0.0325885	0.0027933	0.00744879	0.164804	0.00837989	0.0726257	0	0.0018622	0.0027933	0	0.0027933	0	0	0.0027933	0	0	0	0	0.0139665	0	0.110801	0.00372439	0	0.0446927	0	0.0456238	0	0	0	0	0.00372439	0	0	0	0.0130354	0	0
112LDLR 790 MA_NP	0.0300353	0.106007	0.00441696	0.370141	0.00795053	0.0777385	0	0.0371025	0.00265018	0.00353357	0	0.0123675	0.0167845	0	0.0300353	0	0.00795053	0.0909894	0.00353357	0	0.00353357	0	0.00353357	0	0.00441696	0	0.00265018	0	0.00795053	0	0.00530035	0	0.0662544	0	0	0.00883392	0	0.0362191	0	0	0	0	0	0	0	0	0	0	0
113LDLR 798 MA_RP	0	0.0210819	0.0103421	0.344073	0.00397772	0.00556881	0	0.0246619	0.0147176	0	0	0	0.0206842	0	0.0409706	0	0.0103421	0.0723946	0.00477327	0.00238663	0.00159109	0	0.00795545	0	0	0	0.0147176	0	0.00397772	0	0.00477327	0	0.135243	0	0	0.0958632	0	0.0417661	0.00198886	0	0.00198886	0	0.00198886	0	0	0	0.00676213	0	0
114LDLR 799 MA_RP	0.00822669	0.119744	0	0.152651	0.0246801	0.170018	0	0.0155393	0.00548446	0.00274223	0.00822669	0	0.0365631	0.00457038	0.104205	0.0155393	0	0.0521024	0	0	0	0	0.0109689	0.00548446	0	0	0	0.00274223	0.0164534	0	0.00639854	0	0.0959781	0	0	0.00639854	0	0.0173675	0.00457038	0	0	0	0	0	0	0	0.0393053	0	0
115LD778 MANP	0.00612341	0.0659444	0.00989166	0.204428	0.00518135	0.0494583	0	0.0268488	0	0.00659444	0	0	0.0574659	0	0.015073	0.0226095	0.00659444	0.15544	0.00847857	0	0.0127179	0	0	0.00235516	0	0.0113048	0	0	0.0164861	0	0	0	0.0541686	0.00141309	0.00235516	0.0640603	0	0	0	0.00141309	0.00282619	0	0.00942063	0	0	0	0	0	0
116LD778 MARP	0.0158619	0.0554297	0.00749521	0.171518	0.00104584	0.0456685	0.00209169	0.0299808	0.00122015	0.00610075	0	0	0.0550811	0	0.0256231	0.0233572	0	0.129336	0.00592644	0.00906397	0.0165592	0	0.00435768	0.00418337	0.00104584	0.0116786	0	0	0.0102841	0	0.0024403	0	0.0550811	0.0177793	0.00871536	0.0894196	0	0.00104584	0	0.00139446	0	0	0	0	0.000348614	0	0.0151647	0	0
117LD SAL 800 MARP	0.00956245	0.079687	0.00289771	0.406549	0.0020284	0.0814257	0	0.0336134	0.000579542	0.00579542	0.00144886	0	0.00869313	0.00144886	0.010142	0.00782382	0	0.114749	0.00144886	0.00231817	0.00869313	0	0.00318748	0.00231817	0.00144886	0.00289771	0.00289771	0	0.0020284	0	0.000869313	0	0.0573747	0.00753405	0.00434657	0.0399884	0	0.0162272	0	0	0	0	0.00115908	0	0	0	0.00115908	0	0
118LD 791 MANP	0.034097	0.0932339	0.0143847	0.190197	0.00799148	0.0474161	0.00293021	0.0423548	0.0015983	0.00426212	0.000799148	0	0.0809803	0	0.0293021	0.0111881	0	0.0484816	0.00399574	0.00506127	0.0394246	0	0	0.00266383	0.00186468	0.00319659	0.000532765	0	0.0500799	0.00586042	0.00399574	0	0.02504	0	0.00825786	0.075919	0	0.00106553	0.000532765	0.000799148	0	0	0.00239744	0	0.000799148	0.00506127	0.00879062	0	0
119OD 793 MANP	0.00902527	0.0306859	0.021059	0.276374	0.00481348	0.0328921	0.00160449	0.0234657	0.00421179	0.00701966	0.00100281	0	0.0367028	0	0.0687926	0.00140393	0	0.0914561	0.019655	0.00541516	0.00621741	0	0.00120337	0.00140393	0	0.0102286	0.00722022	0.000401123	0.0118331	0	0.011432	0	0.0186522	0.00100281	0.00160449	0.128159	0	0	0	0	0	0	0	0	0	0	0.00220618	0	0
120OD 794 MANP	0.00551471	0.0147059	0.00643382	0.472426	0.00459559	0.0119485	0	0.00275735	0	0.00367647	0	0.00459559	0	0.00367647	0.0174632	0.0165441	0.0165441	0.0533088	0.0174632	0.00643382	0	0	0.00459559	0	0	0	0.0165441	0	0	0	0.00183824	0	0.0955882	0	0	0.0193015	0	0.0340074	0.00643382	0	0.00919118	0	0	0	0	0	0	0	0
122OD SAL 776 MARP	0.035124	0.0914256	0.00413223	0.232438	0.00154959	0.192149	0	0.00413223	0	0.00103306	0	0	0.0237603	0	0.0258264	0.0294421	0.00568182	0.0568182	0.0118802	0	0.0118802	0	0.00154959	0.00826446	0	0.00774793	0.00309917	0	0.0382231	0	0	0	0.00826446	0	0.00981405	0.00826446	0	0	0	0	0	0	0	0	0	0	0.0309917	0	0
123LDLR 799 MANP	0.0216291	0.107225	0.00552232	0.253566	0.0207087	0.0455591	0	0.0589047	0.00138058	0.0349747	0	0	0.0322135	0	0.0635067	0.00414174	0.00506213	0.0579844	0.00782329	0.0069029	0.00552232	0	0.00138058	0	0	0.014266	0.00230097	0.00138058	0.0230097	0.00414174	0.00138058	0	0.0193281	0	0.00506213	0.0469397	0	0.0170272	0.00138058	0.00276116	0	0	0.00368155	0	0	0	0.0437184	0	0
124LDLR 790 MANP	0.0322798	0.142905	0.00201748	0.231002	0.00806994	0.123739	0	0.039341	0	0.0124412	0	0.00100874	0.0443847	0	0.0242098	0.00941493	0.00840619	0.097848	0.00605245	0.0141224	0.00907868	0	0	0.00201748	0	0.0100874	0	0	0.0151311	0	0.0070612	0	0.00840619	0	0.00537996	0.0309348	0	0.00134499	0	0	0	0	0	0	0	0	0.0232011	0	0
125LDLR 777 MANP	0.0424242	0.13064	0.00740741	0.220539	0.0215488	0.0360269	0.0043771	0.0329966	0	0.0104377	0.003367	0	0.0505051	0	0.030303	0.0023569	0	0.114141	0.013468	0.00639731	0.00673401	0	0.0010101	0.0023569	0	0.0010101	0	0.0023569	0.00942761	0	0.00875421	0	0.0400673	0	0.00841751	0.0040404	0	0	0	0.0043771	0.0016835	0	0	0	0	0	0.0158249	0	0
126LDLR 798 MALP	0.022942	0.0859199	0	0.216374	0.00674764	0.0557805	0	0.0602789	0.00269906	0.0031489	0	0	0.0692758	0	0.0215924	0.0103464	0	0.191183	0	0.00224921	0.00269906	0	0.00179937	0.00494827	0	0.0157445	0	0	0.0062978	0	0.00404858	0	0.0404858	0	0.0121457	0.0130454	0	0.0121457	0	0	0	0	0.00224921	0	0	0	0.0125956	0	0
155OD+SAL 794MA_NP	0.00275735	0.0202206	0	0.435662	0.0266544	0.0101103	0	0.0128676	0	0.00643382	0	0.00551471	0	0	0.015625	0.015625	0.00735294	0.0441176	0.0238971	0	0.00367647	0	0	0	0	0.00551471	0.00643382	0	0.0183824	0	0.0183824	0.00183824	0.129596	0	0	0.0174632	0	0.0303309	0	0	0	0	0	0	0	0	0	0	0
157LDLR 798MA_RP	0.00236052	0.00944206	0.00214592	0.413305	0.00386266	0.0158798	0	0.0180258	0.00429185	0.000429185	0	0	0.0208155	0.00193133	0.0309013	0.000643777	0.0178112	0.121888	0.00665236	0.00257511	0.00150215	0	0.00236052	0	0	0.00321888	0.00364807	0.000643777	0.00128755	0	0.000643777	0	0.0888412	0	0	0.0549356	0	0.0678112	0.00236052	0	0.00214592	0	0.00257511	0	0	0	0.0141631	0	0
159LD+LR 798MA_LP	0.00422427	0.03149	0.00345622	0.412826	0.0107527	0.00691244	0.015361	0.0445469	0.0103687	0.00384025	0	0	0.0168971	0	0.0334101	0.00192012	0.00998464	0.077573	0.00691244	0.00768049	0.00230415	0	0	0.00230415	0	0	0	0	0.0030722	0	0.00691244	0	0.0414747	0.00384025	0	0.0852535	0	0.0602919	0.00192012	0	0	0	0.0030722	0	0	0	0.0126728	0	0
166OD+SAL 794MA_DP	0	0.0259146	0.00152439	0.198933	0.00609756	0.038872	0	0.0289634	0	0	0	0	0.023628	0	0.0205793	0.0967988	0.0182927	0.11814	0.00533537	0.00762195	0	0	0.0175305	0.00685976	0	0	0	0	0	0	0.0175305	0	0.17378	0.027439	0	0.0495427	0	0.0335366	0	0	0	0	0.00228659	0	0	0	0.00990854	0	0
[truncated: 26 more columns]
